# Supplementary material for: Granger causality in integrated GC–MS and LC–MS metabolomics data reveals the interface of primary and secondary metabolism
Source: Metabolomics. 2012 Oct 25;9(3):564–74. doi: 10.1007/s11306-012-0470-0 (PMC3651536; doi:10.1007/s11306-012-0470-0)
Supplement: Supplementary file 1 — Supplementary material 1 (XLSX 12 kb) [file 11306_2012_470_MOESM1_ESM.xlsx]

## Sheet: Tabelle1
	CAS-No.	ret. Time	match factor		if there are more derivatisation products, RT and match factor hold true for major fragment
*2-methyl-Butanedioic acid	2174-58-5	12.7048	867
*3,4-Dihydroxybenzoic acid	99-50-3	19.2738	864
*Ascorbic acid	50-81-7	20.84	851
*Benzoic acid	65-85-0	11.6037	941
*Citric acid	77-92-9	19.3381	881
*Diethylene glycol	111-46-6	11.4749	850
*Erythritol	100-30-58-7	15.4199	899
*Ethanolamine	141-43-5	11.9056	859
*Fumaric acid	110-17-8	12.9945	931
*Gluconic acid	526-95-4	21.4472	890
*Glyceric acid	473-81-4	12.8347	927
*Glycerol	56-81-5	11.9533	904
*Glycolic acid	79-14-1	8.84754	920
*Hexadecanoic acid	57-10-3	21.567	913
*Hexanoic acid	142-62-1	8.77872	871
*Hydroxylamine	7803-49-8	9.94866	857
*L-Glycine	56-40-6	12.5283	917
*L-Glutamine	56-85-9	21.3062	856
*L-Asparagine	70-47-3	15.2833	893
*L-Alanine	56-41-7	13.3453	902
*L-Aspartic acid	56-84-8	15.5286	851
*L-Leucine	61-90-5	10.3338	899
*L-Phenylalanine	63-91-2	17.0094	901
*L-Proline	147-85-3	12.3896	936
*L-Serine	56-45-1	13.2798	921
*L-Threonic acid	7306-96-9	16.1203	884
*L-Threonine	72-19-5	13.6883	941
*L-Tryptophan	73-22-3	23.5861	861
*L-Valine	72-18-4	11.0942	896
*L-Tyrosine	60-18-4	20.6591	859
*Lactic acid	50-21-5	8.63442	923
*Maleic acid	110-16-7	12.4173	878
*Malic acid	6915-15-7	15.0813	921
*Melibiose	585-99-9	23.1799	890
*Nonadecanoic acid	646-30-0	23.4995	877
*Oxalic acid	144-62-7	9.8976	905
*Phosphoric acid	7664-38-2	11.9888	858
*Butanoic acid, 4-amino-	56-12-2	15.6962	894
*Putrescine	110-60-1	18.3836	890
*Pyroglutamic acid	98-79-3	15.2056	876
*Pyruvic acid	127-17-3	8.4546	889
*Ribitol	488-81-3	17.6776	856
*Ribonic acid	642-98-8	18.6566	855
*Shikimic acid	138-59-0	19.0995	850
*Sinapic acid	530-59-6	21.9034	887
*Spermidine	124-20-9	23.8714	904
*Succinic acid	110-15-6	12.5117	908
*myo-Inositol	87-89-8	22.4117	938
*Urea	57-13-6	11.3073	860
*Galactonic acid	576-36-3	21.4594	852
*D-Glucose	50-99-7	18.7199	911
*D-Mannose	921-60-8	20.588	916
*D-Fructose	57-48-7	20.2517	921
*D-Tagatose	87-81-0	18.0161	883
*D-Fucose	3615-37-0	22.6559	914
*D-Xylose	58-86-6	23.2742	870
*D-Altrose	1990-29-0	20.4448	900
*D-Arabinose	7269-59-5	19.354	890
*D-Allose	2595-97-3	20.0432	895
*D-Sucrose	57-50-1	27.4134	920
*Galactinol	3687-64-7	33.4785	946
*Raffinose	512-69-6	36.893	966
*Glutamic acid	56-86-0	16.5099	916
