# Supplementary material for: Granger causality in integrated GC–MS and LC–MS metabolomics data reveals the interface of primary and secondary metabolism
Source: Metabolomics. 2012 Oct 25;9(3):564–74. doi: 10.1007/s11306-012-0470-0 (PMC3651536; doi:10.1007/s11306-012-0470-0)
Supplement: Supplementary file 2 — Supplementary material 2 (XLSX 38 kb) [file 11306_2012_470_MOESM2_ESM.xlsx]

## Sheet: ANOVA Metabolite Contents
Day	Citric acid	Fumaric acid	Ascorbic acid	Glycine	Glutamine	Asparagine	Alanine	Aspartic acid	Leucine	Phenylalanine	Proline	Serine	Threonine	Tryptophan	Valine	Tyrosine	Malic acid	Melibiose	Putrescine	Pyruvic acid	Shikimic acid	Spermidine	Succinic acid	myo-Inositol	Glucose	Fructose	Xylose	Arabinose	Sucrose	Galactinol	Raffinose	Glutamic acid
0-2	-	-	-	-	-	***	-	-	***	***	-	***	-	***	***	***	-	-	***	-	-	-	-	***	***	***	-	-	*	**	-	-
0-4	-	-	*	***	-	***	***	-	***	***	***	***	***	***	***	***	-	-	***	-	***	-	-	***	***	***	-	-	**	***	*	-
0-6	-	**	***	***	**	***	***	-	***	***	***	**	**	***	***	***	-	-	***	-	***	-	***	***	***	***	-	-	***	***	**	*
0-8	**	***	*	***	-	***	-	-	***	***	***	-	**	***	***	***	***	-	***	-	***	-	***	***	***	-	**	-	***	***	***	***
0-10	***	***	***	***	***	***	-	***	***	***	***	***	***	***	***	***	***	-	***	-	***	-	***	***	***	**	***	***	***	***	*	**
0-12	***	***	-	***	***	***	-	***	***	***	***	***	***	***	***	***	***	***	***	*	***	***	***	***	***	-	***	***	***	***	***	**
0-14	***	***	***	**	***	***	-	***	***	***	***	*	***	***	***	***	***	***	*	-	***	***	***	***	***	-	-	***	***	***	***	***
0-16	***	***	**	***	***	***	-	***	***	***	***	*	***	***	***	***	-	-	-	-	***	-	***	***	***	*	-	***	***	***	***	**
0-18	-	***	-	***	-	***	**	-	***	***	***	-	***	***	***	***	***	-	-	-	***	-	***	***	***	***	-	***	***	***	***	-
-	p ≥ 0.05
*	p < 0.05
**	p < 0.01
***	p < 0.001
Sequence of metabolic regulation:			down	up
1.	Asn	Leu	Phe	Ser	Trp	Val	Tyr	Put	myoIn	Hex	Suc	Gol
2.	Asc	Gly	Ala	Pro	Thr	Shikimic acid	Raf
3.	Fum	Gln	Succ	Glu
4.	Cit	Xyl
5.	Asp	Ara
6.	Mel	Pyr	Spdine
