# Supplementary material for: Granger causality in integrated GC–MS and LC–MS metabolomics data reveals the interface of primary and secondary metabolism
Source: Metabolomics. 2012 Oct 25;9(3):564–74. doi: 10.1007/s11306-012-0470-0 (PMC3651536; doi:10.1007/s11306-012-0470-0)
Supplement: Supplementary file 3 — Supplementary material 3 (XLSX 440 kb) [file 11306_2012_470_MOESM3_ESM.xlsx]

## Sheet: Tabelle1
Metabolite A	is caused by	Metabolite B	p value of F test of regression coefficients
*1,3-bisethynylbenzene	is caused by	509.27mz	0.024698
*2-methyl-Butanedioic acid	is caused by	*3,4-Dihydroxybenzoic acid	0.0094169
*2-methyl-Butanedioic acid	is caused by	*Benzoic acid	0.006997
*2-methyl-Butanedioic acid	is caused by	*Citric acid	0.0099181
*2-methyl-Butanedioic acid	is caused by	*Fumaric acid	0.0029867
*2-methyl-Butanedioic acid	is caused by	*Glyceric acid	0.0032734
*2-methyl-Butanedioic acid	is caused by	*L-Asparagine	0.0028111
*2-methyl-Butanedioic acid	is caused by	*L-Leucine	0.00011626
*2-methyl-Butanedioic acid	is caused by	*L-Phenylalanine	3.2254e-05
*2-methyl-Butanedioic acid	is caused by	*L-Proline	0.00026882
*2-methyl-Butanedioic acid	is caused by	*L-Serine	0.041997
*2-methyl-Butanedioic acid	is caused by	*L-Tryptophan	0.00024067
*2-methyl-Butanedioic acid	is caused by	*L-Valine	0.0012425
*2-methyl-Butanedioic acid	is caused by	*L-Tyrosine	0.007155
*2-methyl-Butanedioic acid	is caused by	*Lactic acid	0.011011
*2-methyl-Butanedioic acid	is caused by	*Malic acid	0.017584
*2-methyl-Butanedioic acid	is caused by	*Pyroglutamic acid	0.027793
*2-methyl-Butanedioic acid	is caused by	*Shikimic acid	4.2538e-06
*2-methyl-Butanedioic acid	is caused by	*Succinic acid	0.00055983
*2-methyl-Butanedioic acid	is caused by	*myo-Inositol	2.097e-06
*2-methyl-Butanedioic acid	is caused by	*Urea	0.0010692
*2-methyl-Butanedioic acid	is caused by	*D-Glucose	0.0038928
*2-methyl-Butanedioic acid	is caused by	*D-Mannose	0.014889
*2-methyl-Butanedioic acid	is caused by	*D-Sucrose	0.00012895
*2-methyl-Butanedioic acid	is caused by	*Galactinol	3.9419e-05
*2-methyl-Butanedioic acid	is caused by	*Raffinose	2.6552e-06
*2-methyl-Butanedioic acid	is caused by	*Glutamic acid	0.0036565
*2-methyl-Butanedioic acid	is caused by	*Ferulic acid	7.8739e-06
*2-methyl-Butanedioic acid	is caused by	121.06mz	0.0081905
*2-methyl-Butanedioic acid	is caused by	144.07mz	0.00010952
*2-methyl-Butanedioic acid	is caused by	162.05mz	0.00026065
*2-methyl-Butanedioic acid	is caused by	163.03mz	0.0050431
*2-methyl-Butanedioic acid	is caused by	167.05mz	0.0022543
*2-methyl-Butanedioic acid	is caused by	167.09mz	0.00057078
*2-methyl-Butanedioic acid	is caused by	175.11mz	0.0004472
*2-methyl-Butanedioic acid	is caused by	179.1mz	0.0072858
*2-methyl-Butanedioic acid	is caused by	183.13mz	0.011965
*2-methyl-Butanedioic acid	is caused by	193.12mz	0.013142
*2-methyl-Butanedioic acid	is caused by	195.06mz	0.011152
*2-methyl-Butanedioic acid	is caused by	201.09mz	0.0021484
*2-methyl-Butanedioic acid	is caused by	205.09mz	7.7152e-05
*2-methyl-Butanedioic acid	is caused by	207.13mz	0.0044326
*2-methyl-Butanedioic acid	is caused by	209.15mz	0.0016676
*2-methyl-Butanedioic acid	is caused by	225.07mz	0.015864
*2-methyl-Butanedioic acid	is caused by	225.18mz	0.043265
*2-methyl-Butanedioic acid	is caused by	227.12mz	0.0052016
*2-methyl-Butanedioic acid	is caused by	235.16mz	0.020435
*2-methyl-Butanedioic acid	is caused by	237.11mz	0.002085
*2-methyl-Butanedioic acid	is caused by	249.06mz	0.0067936
*2-methyl-Butanedioic acid	is caused by	251.09mz	0.00010829
*2-methyl-Butanedioic acid	is caused by	263.13mz	0.003205
*2-methyl-Butanedioic acid	is caused by	281.09mz	0.00062774
*2-methyl-Butanedioic acid	is caused by	287.1mz	0.0081868
*2-methyl-Butanedioic acid	is caused by	287.13mz	0.023032
*2-methyl-Butanedioic acid	is caused by	303.02mz	0.04838
*2-methyl-Butanedioic acid	is caused by	303.13mz	0.015997
*2-methyl-Butanedioic acid	is caused by	305.14mz	0.0034555
*2-methyl-Butanedioic acid	is caused by	308.11mz	0.0010427
*2-methyl-Butanedioic acid	is caused by	323.07mz	0.0024389
*2-methyl-Butanedioic acid	is caused by	336.13mz	0.0079489
*2-methyl-Butanedioic acid	is caused by	337.08mz	0.014556
*2-methyl-Butanedioic acid	is caused by	343.01mz	0.0057177
*2-methyl-Butanedioic acid	is caused by	343.11mz	0.016958
*2-methyl-Butanedioic acid	is caused by	347.12mz	0.005975
*2-methyl-Butanedioic acid	is caused by	354.11mz	0.00035898
*2-methyl-Butanedioic acid	is caused by	355.11mz	0.02166
*2-methyl-Butanedioic acid	is caused by	363.1mz	0.0013334
*2-methyl-Butanedioic acid	is caused by	363.14mz	0.01525
*2-methyl-Butanedioic acid	is caused by	365.1mz	0.0046943
*2-methyl-Butanedioic acid	is caused by	373.12mz	0.0040984
*2-methyl-Butanedioic acid	is caused by	381.07mz	0.0033538
*2-methyl-Butanedioic acid	is caused by	387.14mz	0.014044
*2-methyl-Butanedioic acid	is caused by	389.15mz	0.0015203
*2-methyl-Butanedioic acid	is caused by	397.08mz	0.021459
*2-methyl-Butanedioic acid	is caused by	399.12mz	0.00058618
*2-methyl-Butanedioic acid	is caused by	399.15mz	0.0021281
*2-methyl-Butanedioic acid	is caused by	399.17mz	0.00029912
*2-methyl-Butanedioic acid	is caused by	400.14mz	0.017219
*2-methyl-Butanedioic acid	is caused by	405.11mz	0.0037599
*2-methyl-Butanedioic acid	is caused by	409.06mz	0.022283
*2-methyl-Butanedioic acid	is caused by	409.18mz	0.00042451
*2-methyl-Butanedioic acid	is caused by	413.14mz	0.0013803
*2-methyl-Butanedioic acid	is caused by	415.03mz	0.0051109
*2-methyl-Butanedioic acid	is caused by	417.15mz	0.019293
*2-methyl-Butanedioic acid	is caused by	423.12mz	0.00025885
*2-methyl-Butanedioic acid	is caused by	435.09mz	0.03236
*2-methyl-Butanedioic acid	is caused by	437.07mz	0.006022
*2-methyl-Butanedioic acid	is caused by	439.16mz	0.003636
*2-methyl-Butanedioic acid	is caused by	439.19mz	0.00042671
*2-methyl-Butanedioic acid	is caused by	441.23mz	2.9883e-06
*2-methyl-Butanedioic acid	is caused by	442.19mz	0.0026781
*2-methyl-Butanedioic acid	is caused by	449.14mz	0.037675
*2-methyl-Butanedioic acid	is caused by	455.19mz	0.017284
*2-methyl-Butanedioic acid	is caused by	457.11mz	0.00084047
*2-methyl-Butanedioic acid	is caused by	458.19mz	0.016137
*2-methyl-Butanedioic acid	is caused by	459.12mz	0.0025541
*2-methyl-Butanedioic acid	is caused by	469.18mz	0.00041207
*2-methyl-Butanedioic acid	is caused by	471.03mz	0.00071677
*2-methyl-Butanedioic acid	is caused by	471.12mz	0.0083792
*2-methyl-Butanedioic acid	is caused by	481.21mz	0.00010577
*2-methyl-Butanedioic acid	is caused by	482.19mz	0.011051
*2-methyl-Butanedioic acid	is caused by	485.16mz	0.00022728
*2-methyl-Butanedioic acid	is caused by	487.12mz	0.00022622
*2-methyl-Butanedioic acid	is caused by	489.04mz	0.00082216
*2-methyl-Butanedioic acid	is caused by	490.19mz	0.0021749
*2-methyl-Butanedioic acid	is caused by	491.16mz	0.00595
*2-methyl-Butanedioic acid	is caused by	497.16mz	0.0013694
*2-methyl-Butanedioic acid	is caused by	499.98mz	0.0050196
*2-methyl-Butanedioic acid	is caused by	500.2mz	0.0004682
*2-methyl-Butanedioic acid	is caused by	502.17mz	0.00021688
*2-methyl-Butanedioic acid	is caused by	507.08mz	0.018946
*2-methyl-Butanedioic acid	is caused by	509mz	9.0489e-07
*2-methyl-Butanedioic acid	is caused by	509.12mz	0.0025683
*2-methyl-Butanedioic acid	is caused by	509.17mz	0.00022102
*2-methyl-Butanedioic acid	is caused by	514.22mz	0.0057264
*2-methyl-Butanedioic acid	is caused by	517.2mz	0.0053439
*2-methyl-Butanedioic acid	is caused by	520.16mz	0.0004587
*2-methyl-Butanedioic acid	is caused by	524.17mz	0.0064433
*2-methyl-Butanedioic acid	is caused by	524.98mz	0.0026123
*2-methyl-Butanedioic acid	is caused by	525.98mz	3.4717e-05
*2-methyl-Butanedioic acid	is caused by	527.98mz	0.0023193
*2-methyl-Butanedioic acid	is caused by	528.27mz	0.0026518
*2-methyl-Butanedioic acid	is caused by	531.13mz	0.015828
*2-methyl-Butanedioic acid	is caused by	535.04mz	0.0050133
*2-methyl-Butanedioic acid	is caused by	535.1mz	0.00082077
*2-methyl-Butanedioic acid	is caused by	535.19mz	0.00015056
*2-methyl-Butanedioic acid	is caused by	540.04mz	0.017262
*2-methyl-Butanedioic acid	is caused by	541.26mz	0.00015255
*2-methyl-Butanedioic acid	is caused by	541.99mz	0.040394
*2-methyl-Butanedioic acid	is caused by	543.13mz	0.00089306
*2-methyl-Butanedioic acid	is caused by	551.1mz	3.2979e-05
*2-methyl-Butanedioic acid	is caused by	552.2mz	7.3058e-05
*2-methyl-Butanedioic acid	is caused by	554.05mz	0.0022901
*2-methyl-Butanedioic acid	is caused by	556.01mz	0.035525
*2-methyl-Butanedioic acid	is caused by	557.12mz	0.00063502
*2-methyl-Butanedioic acid	is caused by	561.19mz	0.013982
*2-methyl-Butanedioic acid	is caused by	565.15mz	0.0421
*2-methyl-Butanedioic acid	is caused by	570.14mz	6.1159e-05
*2-methyl-Butanedioic acid	is caused by	572.23mz	0.039941
*2-methyl-Butanedioic acid	is caused by	575.17mz	0.016462
*2-methyl-Butanedioic acid	is caused by	577.16mz	0.013487
*2-methyl-Butanedioic acid	is caused by	581.15mz	0.0271
*2-methyl-Butanedioic acid	is caused by	627.29mz	0.0019907
*2-methyl-Butanedioic acid	is caused by	633.25mz	0.040047
*2-methyl-Butanedioic acid	is caused by	637.29mz	0.00088413
*2-methyl-Butanedioic acid	is caused by	642.28mz	0.040671
*2-methyl-Butanedioic acid	is caused by	643.24mz	5.8326e-05
*2-methyl-Butanedioic acid	is caused by	659.15mz	0.0030266
*2-methyl-Butanedioic acid	is caused by	667.07mz	0.019153
*2-methyl-Butanedioic acid	is caused by	668.37mz	0.0024248
*2-methyl-Butanedioic acid	is caused by	682.23mz	0.0034577
*2-methyl-Butanedioic acid	is caused by	755.31mz	0.0003696
*2-methyl-Butanedioic acid	is caused by	756.21mz	8.455e-05
*2-methyl-Butanedioic acid	is caused by	771.23mz	0.0033503
*2-methyl-Butanedioic acid	is caused by	783.3mz	0.0053239
*2-methyl-Butanedioic acid	is caused by	793.29mz	0.045455
*2-methyl-Butanedioic acid	is caused by	797.32mz	0.039891
*2-methyl-Butanedioic acid	is caused by	801.39mz	0.04473
*2-methyl-Butanedioic acid	is caused by	809.28mz	0.03358
*2-methyl-Butanedioic acid	is caused by	813.15mz	0.00046169
*2-methyl-Butanedioic acid	is caused by	815.33mz	0.0097579
*2-methyl-Butanedioic acid	is caused by	817.21mz	0.0068369
*2-methyl-Butanedioic acid	is caused by	817.24mz	0.030754
*2-methyl-Butanedioic acid	is caused by	829.13mz	0.0001003
*2-methyl-Butanedioic acid	is caused by	829.2mz	4.7389e-06
*2-methyl-Butanedioic acid	is caused by	838.38mz	0.0017415
*2-methyl-Butanedioic acid	is caused by	857.38mz	4.7822e-05
*2-methyl-Butanedioic acid	is caused by	861.34mz	0.00026178
*2-methyl-Butanedioic acid	is caused by	873.34mz	0.00089359
*2-methyl-Butanedioic acid	is caused by	889.23mz	0.030984
*2-methyl-Butanedioic acid	is caused by	889.41mz	0.027787
*2-methyl-Butanedioic acid	is caused by	903.14mz	0.0042084
*2-methyl-Butanedioic acid	is caused by	903.21mz	2.3737e-05
*2-methyl-Butanedioic acid	is caused by	915.39mz	0.00078073
*2-methyl-Butanedioic acid	is caused by	924.34mz	0.00012993
*2-methyl-Butanedioic acid	is caused by	933.24mz	0.019687
*2-methyl-Butanedioic acid	is caused by	935.3mz	0.0070979
*2-methyl-Butanedioic acid	is caused by	947.28mz	0.0073324
*2-methyl-Butanedioic acid	is caused by	949.26mz	7.3345e-05
*2-methyl-Butanedioic acid	is caused by	951.3mz	0.027996
*2-methyl-Butanedioic acid	is caused by	970.47mz	1.997e-05
*2-methyl-Butanedioic acid	is caused by	975.24mz	2.3443e-05
*2-methyl-Butanedioic acid	is caused by	1005.25mz	4.7123e-05
*2-methyl-Butanedioic acid	is caused by	1026.27mz	1.9353e-06
*2-methyl-Butanedioic acid	is caused by	1051.29mz	4.4793e-05
*2-methyl-Butanedioic acid	is caused by	1076.43mz	0.0094969
*2-methyl-Butanedioic acid	is caused by	1095.29mz	0.00038193
*2-methyl-Butanedioic acid	is caused by	1106.29mz	7.4752e-05
*2-methyl-Butanedioic acid	is caused by	1125.3mz	0.00038757
*2-methyl-Butanedioic acid	is caused by	1137.29mz	5.3987e-06
*2-methyl-Butanedioic acid	is caused by	1151.28mz	0.010983
*2-methyl-Butanedioic acid	is caused by	1152.34mz	0.00042617
*2-methyl-Butanedioic acid	is caused by	1165.3mz	1.1735e-05
*2-methyl-Butanedioic acid	is caused by	1167.28mz	0.0040814
*2-methyl-Butanedioic acid	is caused by	1167.3mz	6.5958e-05
*2-methyl-Butanedioic acid	is caused by	1181.29mz	4.0926e-05
*2-methyl-Butanedioic acid	is caused by	1211.3mz	8.0025e-05
*2-methyl-Butanedioic acid	is caused by	1343.35mz	0.0010408
*2-methyl-Butanedioic acid	is caused by	1373.36mz	3.0807e-05
*2-methyl-Butanedioic acid	is caused by	1376.37mz	0.00070571
*2-methyl-Butanedioic acid	is caused by	1470.41mz	0.00032389
*3,4-Dihydroxybenzoic acid	is caused by	*L-Proline	0.042424
*3,4-Dihydroxybenzoic acid	is caused by	*Lactic acid	0.03723
*3,4-Dihydroxybenzoic acid	is caused by	*Glutamic acid	0.013811
*3,4-Dihydroxybenzoic acid	is caused by	251.09mz	0.044547
*3,4-Dihydroxybenzoic acid	is caused by	399.12mz	0.017297
*3,4-Dihydroxybenzoic acid	is caused by	437.07mz	0.019188
*3,4-Dihydroxybenzoic acid	is caused by	443.16mz	0.043548
*3,4-Dihydroxybenzoic acid	is caused by	471.03mz	0.040613
*3,4-Dihydroxybenzoic acid	is caused by	502.17mz	0.0095918
*3,4-Dihydroxybenzoic acid	is caused by	509.12mz	0.02241
*3,4-Dihydroxybenzoic acid	is caused by	520.16mz	0.038817
*3,4-Dihydroxybenzoic acid	is caused by	531.13mz	0.047944
*3,4-Dihydroxybenzoic acid	is caused by	755.31mz	0.014914
*3,4-Dihydroxybenzoic acid	is caused by	949.26mz	0.019741
*3,4-Dihydroxybenzoic acid	is caused by	1137.29mz	0.033698
*3,4-Dihydroxybenzoic acid	is caused by	1167.3mz	0.045062
*Ascorbic acid	is caused by	*D-Altrose	0.015195
*Ascorbic acid	is caused by	283.26mz	0.022229
*Ascorbic acid	is caused by	303.28mz	0.023557
*Ascorbic acid	is caused by	359.14mz	0.040415
*Ascorbic acid	is caused by	385.13mz	0.0043386
*Ascorbic acid	is caused by	389.12mz	0.0069369
*Ascorbic acid	is caused by	399.25mz	0.047618
*Ascorbic acid	is caused by	415.17mz	0.019505
*Ascorbic acid	is caused by	525.19mz	0.042395
*Ascorbic acid	is caused by	711.37mz	0.046305
*Ascorbic acid	is caused by	967.34mz	0.029806
*Benzoic acid	is caused by	*Ascorbic acid	0.037751
*Benzoic acid	is caused by	*Glycolic acid	0.049658
*Benzoic acid	is caused by	*L-Glycine	0.039471
*Benzoic acid	is caused by	*L-Proline	0.023808
*Benzoic acid	is caused by	*L-Tyrosine	0.014144
*Benzoic acid	is caused by	*Shikimic acid	0.041914
*Benzoic acid	is caused by	144.07mz	0.045291
*Benzoic acid	is caused by	167.09mz	0.01133
*Benzoic acid	is caused by	205.09mz	0.044049
*Benzoic acid	is caused by	237.11mz	0.013237
*Benzoic acid	is caused by	249.06mz	0.049075
*Benzoic acid	is caused by	287.1mz	0.044301
*Benzoic acid	is caused by	354.11mz	0.021632
*Benzoic acid	is caused by	439.19mz	0.019133
*Benzoic acid	is caused by	449.14mz	0.02586
*Benzoic acid	is caused by	469.18mz	0.031055
*Benzoic acid	is caused by	485.16mz	0.0095268
*Benzoic acid	is caused by	525.98mz	0.0235
*Benzoic acid	is caused by	528.27mz	0.035539
*Benzoic acid	is caused by	551.1mz	0.046257
*Benzoic acid	is caused by	556.01mz	0.017685
*Benzoic acid	is caused by	570.14mz	0.0094777
*Benzoic acid	is caused by	637.29mz	0.041544
*Benzoic acid	is caused by	682.23mz	0.036075
*Benzoic acid	is caused by	771.23mz	0.01434
*Benzoic acid	is caused by	861.34mz	0.041868
*Benzoic acid	is caused by	873.34mz	0.028086
*Benzoic acid	is caused by	889.23mz	0.035543
*Benzoic acid	is caused by	924.34mz	0.025897
*Benzoic acid	is caused by	949.26mz	0.023588
*Benzoic acid	is caused by	970.47mz	0.013162
*Benzoic acid	is caused by	1005.25mz	0.033825
*Benzoic acid	is caused by	1051.29mz	0.038401
*Benzoic acid	is caused by	1106.29mz	0.023934
*Benzoic acid	is caused by	1165.3mz	0.021599
*Benzoic acid	is caused by	1181.29mz	0.048879
*Benzoic acid	is caused by	1211.3mz	0.025225
*Citric acid	is caused by	*L-Aspartic acid	0.0080012
*Citric acid	is caused by	*L-Leucine	0.01034
*Citric acid	is caused by	*L-Phenylalanine	0.0015781
*Citric acid	is caused by	*L-Tryptophan	0.0038592
*Citric acid	is caused by	*L-Valine	0.0074456
*Citric acid	is caused by	*Maleic acid	0.038266
*Citric acid	is caused by	*Phosphoric acid	0.046072
*Citric acid	is caused by	*Putrescine	0.0015083
*Citric acid	is caused by	*Shikimic acid	0.019079
*Citric acid	is caused by	*myo-Inositol	0.013654
*Citric acid	is caused by	*Urea	0.007027
*Citric acid	is caused by	*D-Glucose	0.02016
*Citric acid	is caused by	*D-Mannose	0.032393
*Citric acid	is caused by	*D-Fructose	0.0055453
*Citric acid	is caused by	*D-Altrose	7.0062e-06
*Citric acid	is caused by	*D-Sucrose	0.0022752
*Citric acid	is caused by	*Galactinol	0.022333
*Citric acid	is caused by	*Raffinose	0.014848
*Citric acid	is caused by	*Ferulic acid	0.0034895
*Citric acid	is caused by	144.07mz	0.026956
*Citric acid	is caused by	162.05mz	0.020027
*Citric acid	is caused by	167.05mz	0.013858
*Citric acid	is caused by	175.11mz	0.0058705
*Citric acid	is caused by	179.1mz	0.030922
*Citric acid	is caused by	209.15mz	0.046529
*Citric acid	is caused by	235.09mz	0.044817
*Citric acid	is caused by	237.11mz	0.028809
*Citric acid	is caused by	251.09mz	0.032456
*Citric acid	is caused by	263.13mz	0.012656
*Citric acid	is caused by	281.09mz	0.0034833
*Citric acid	is caused by	303.13mz	0.030624
*Citric acid	is caused by	305.14mz	0.012869
*Citric acid	is caused by	336.13mz	0.013852
*Citric acid	is caused by	337.08mz	0.0053447
*Citric acid	is caused by	343.01mz	0.019887
*Citric acid	is caused by	355.11mz	0.038772
*Citric acid	is caused by	399.17mz	0.0050225
*Citric acid	is caused by	405.11mz	0.03839
*Citric acid	is caused by	409.18mz	0.018071
*Citric acid	is caused by	423.12mz	0.0057365
*Citric acid	is caused by	435.09mz	0.045389
*Citric acid	is caused by	439.19mz	0.04204
*Citric acid	is caused by	441.23mz	0.016902
*Citric acid	is caused by	442.19mz	0.0015428
*Citric acid	is caused by	457.11mz	0.040541
*Citric acid	is caused by	459.12mz	0.0060122
*Citric acid	is caused by	471.12mz	0.024733
*Citric acid	is caused by	481.21mz	0.022963
*Citric acid	is caused by	485.16mz	0.017379
*Citric acid	is caused by	487.12mz	0.0090103
*Citric acid	is caused by	499.98mz	0.014103
*Citric acid	is caused by	500.2mz	0.0016635
*Citric acid	is caused by	509mz	0.012846
*Citric acid	is caused by	509.17mz	0.0078131
*Citric acid	is caused by	524.98mz	0.020673
*Citric acid	is caused by	525.19mz	0.022594
*Citric acid	is caused by	525.98mz	0.022927
*Citric acid	is caused by	535.04mz	0.035895
*Citric acid	is caused by	535.19mz	0.023375
*Citric acid	is caused by	540.04mz	0.0089618
*Citric acid	is caused by	541.26mz	0.020711
*Citric acid	is caused by	552.2mz	0.047089
*Citric acid	is caused by	554.05mz	0.019223
*Citric acid	is caused by	557.12mz	0.0066289
*Citric acid	is caused by	570.14mz	0.0084423
*Citric acid	is caused by	581.15mz	0.033818
*Citric acid	is caused by	627.29mz	0.0019611
*Citric acid	is caused by	633.25mz	0.017365
*Citric acid	is caused by	637.29mz	0.04919
*Citric acid	is caused by	643.24mz	0.030921
*Citric acid	is caused by	659.15mz	0.047615
*Citric acid	is caused by	668.37mz	0.042106
*Citric acid	is caused by	711.37mz	0.018481
*Citric acid	is caused by	721.25mz	0.033034
*Citric acid	is caused by	756.21mz	0.0094828
*Citric acid	is caused by	771.23mz	0.046727
*Citric acid	is caused by	783.3mz	0.040454
*Citric acid	is caused by	793.29mz	0.02122
*Citric acid	is caused by	801.22mz	0.010907
*Citric acid	is caused by	809.28mz	0.019584
*Citric acid	is caused by	813.15mz	0.042585
*Citric acid	is caused by	815.33mz	0.046942
*Citric acid	is caused by	821.28mz	0.048745
*Citric acid	is caused by	829.13mz	0.04858
*Citric acid	is caused by	829.2mz	0.016183
*Citric acid	is caused by	857.38mz	0.007313
*Citric acid	is caused by	861.34mz	0.020212
*Citric acid	is caused by	889.41mz	0.0094076
*Citric acid	is caused by	903.21mz	0.025552
*Citric acid	is caused by	915.39mz	0.00059509
*Citric acid	is caused by	924.34mz	0.0048739
*Citric acid	is caused by	933.24mz	0.021433
*Citric acid	is caused by	935.3mz	0.0026567
*Citric acid	is caused by	947.28mz	0.014785
*Citric acid	is caused by	967.34mz	0.044959
*Citric acid	is caused by	970.47mz	0.011765
*Citric acid	is caused by	975.24mz	0.013494
*Citric acid	is caused by	1005.25mz	0.0066868
*Citric acid	is caused by	1026.27mz	0.0034573
*Citric acid	is caused by	1051.29mz	0.035487
*Citric acid	is caused by	1095.29mz	0.0080242
*Citric acid	is caused by	1125.3mz	0.0070481
*Citric acid	is caused by	1151.28mz	0.0096953
*Citric acid	is caused by	1152.34mz	0.022693
*Citric acid	is caused by	1165.3mz	0.0067796
*Citric acid	is caused by	1167.28mz	0.015937
*Citric acid	is caused by	1181.29mz	0.011832
*Citric acid	is caused by	1211.3mz	0.012705
*Citric acid	is caused by	1308.38mz	0.018102
*Citric acid	is caused by	1470.41mz	0.036252
*Diethylene glycol	is caused by	*Benzoic acid	0.0074238
*Diethylene glycol	is caused by	*Citric acid	0.012601
*Diethylene glycol	is caused by	*Erythritol	0.0014598
*Diethylene glycol	is caused by	*Fumaric acid	0.003715
*Diethylene glycol	is caused by	*L-Glutamine	0.0083197
*Diethylene glycol	is caused by	*L-Asparagine	0.0040781
*Diethylene glycol	is caused by	*L-Leucine	0.027513
*Diethylene glycol	is caused by	*L-Phenylalanine	0.019156
*Diethylene glycol	is caused by	*L-Proline	0.020846
*Diethylene glycol	is caused by	*L-Serine	0.0072721
*Diethylene glycol	is caused by	*Lactic acid	0.0039321
*Diethylene glycol	is caused by	*Maleic acid	0.0038793
*Diethylene glycol	is caused by	*Malic acid	0.003209
*Diethylene glycol	is caused by	*Pyroglutamic acid	0.045079
*Diethylene glycol	is caused by	*Shikimic acid	0.031036
*Diethylene glycol	is caused by	*Succinic acid	0.0095781
*Diethylene glycol	is caused by	*D-Fructose	0.028152
*Diethylene glycol	is caused by	*D-Tagatose	0.037449
*Diethylene glycol	is caused by	*D-Fucose	0.0035786
*Diethylene glycol	is caused by	*D-Allose	0.030393
*Diethylene glycol	is caused by	*Glutamic acid	0.0095967
*Diethylene glycol	is caused by	*Ferulic acid	0.012686
*Diethylene glycol	is caused by	144.07mz	0.019349
*Diethylene glycol	is caused by	162.05mz	0.016276
*Diethylene glycol	is caused by	163.03mz	0.035595
*Diethylene glycol	is caused by	167.05mz	0.03007
*Diethylene glycol	is caused by	175.11mz	0.009396
*Diethylene glycol	is caused by	195.06mz	0.0102
*Diethylene glycol	is caused by	205.09mz	0.021513
*Diethylene glycol	is caused by	207.13mz	0.036038
*Diethylene glycol	is caused by	209.15mz	0.044859
*Diethylene glycol	is caused by	214.98mz	0.028553
*Diethylene glycol	is caused by	251.09mz	0.013473
*Diethylene glycol	is caused by	263.13mz	0.04047
*Diethylene glycol	is caused by	281.09mz	0.039178
*Diethylene glycol	is caused by	323.07mz	0.012525
*Diethylene glycol	is caused by	336.13mz	0.021166
*Diethylene glycol	is caused by	343.01mz	0.023485
*Diethylene glycol	is caused by	343.11mz	0.009064
*Diethylene glycol	is caused by	349.14mz	0.01295
*Diethylene glycol	is caused by	351.1mz	0.022544
*Diethylene glycol	is caused by	355.11mz	0.041925
*Diethylene glycol	is caused by	358.08mz	0.037518
*Diethylene glycol	is caused by	363.1mz	0.041336
*Diethylene glycol	is caused by	373.12mz	0.0015047
*Diethylene glycol	is caused by	387.14mz	0.04268
*Diethylene glycol	is caused by	389.15mz	0.0062572
*Diethylene glycol	is caused by	399.12mz	0.043823
*Diethylene glycol	is caused by	399.15mz	0.010363
*Diethylene glycol	is caused by	405.11mz	0.0128
*Diethylene glycol	is caused by	409.06mz	0.0039778
*Diethylene glycol	is caused by	409.18mz	0.027175
*Diethylene glycol	is caused by	413.14mz	0.016544
*Diethylene glycol	is caused by	413.17mz	0.002895
*Diethylene glycol	is caused by	415.03mz	0.035544
*Diethylene glycol	is caused by	423.12mz	0.0083688
*Diethylene glycol	is caused by	437.07mz	0.0068125
*Diethylene glycol	is caused by	439.16mz	0.011327
*Diethylene glycol	is caused by	441.23mz	0.0095462
*Diethylene glycol	is caused by	453.07mz	0.0014577
*Diethylene glycol	is caused by	454.19mz	0.023153
*Diethylene glycol	is caused by	458.19mz	0.02542
*Diethylene glycol	is caused by	459.12mz	0.038451
*Diethylene glycol	is caused by	479.11mz	0.00067316
*Diethylene glycol	is caused by	484.2mz	0.028376
*Diethylene glycol	is caused by	487.12mz	0.038458
*Diethylene glycol	is caused by	489.04mz	0.038301
*Diethylene glycol	is caused by	491.16mz	0.021059
*Diethylene glycol	is caused by	497.16mz	0.017101
*Diethylene glycol	is caused by	500.2mz	0.022914
*Diethylene glycol	is caused by	502.07mz	0.035361
*Diethylene glycol	is caused by	502.17mz	0.02715
*Diethylene glycol	is caused by	507.08mz	0.012202
*Diethylene glycol	is caused by	509mz	0.010973
*Diethylene glycol	is caused by	509.12mz	0.0068415
*Diethylene glycol	is caused by	509.17mz	0.012515
*Diethylene glycol	is caused by	512.04mz	0.045732
*Diethylene glycol	is caused by	517.2mz	0.035479
*Diethylene glycol	is caused by	520.16mz	0.0087986
*Diethylene glycol	is caused by	525.98mz	0.013402
*Diethylene glycol	is caused by	527.98mz	0.014996
*Diethylene glycol	is caused by	531.13mz	0.00047999
*Diethylene glycol	is caused by	531.18mz	0.0024712
*Diethylene glycol	is caused by	535.04mz	0.013894
*Diethylene glycol	is caused by	541.26mz	0.0034818
*Diethylene glycol	is caused by	551.1mz	0.00886
*Diethylene glycol	is caused by	552.2mz	0.027215
*Diethylene glycol	is caused by	557.12mz	0.012611
*Diethylene glycol	is caused by	570.14mz	0.021249
*Diethylene glycol	is caused by	572.23mz	0.036633
*Diethylene glycol	is caused by	575.17mz	0.011843
*Diethylene glycol	is caused by	626.17mz	0.026758
*Diethylene glycol	is caused by	627.29mz	0.018017
*Diethylene glycol	is caused by	643.27mz	0.045223
*Diethylene glycol	is caused by	645.19mz	0.022235
*Diethylene glycol	is caused by	659.15mz	0.011828
*Diethylene glycol	is caused by	682.23mz	0.024078
*Diethylene glycol	is caused by	755.31mz	0.018651
*Diethylene glycol	is caused by	769.32mz	0.0041124
*Diethylene glycol	is caused by	779.31mz	0.026099
*Diethylene glycol	is caused by	783.34mz	0.036635
*Diethylene glycol	is caused by	801.39mz	0.037753
*Diethylene glycol	is caused by	807.34mz	0.045819
*Diethylene glycol	is caused by	815.33mz	0.0063279
*Diethylene glycol	is caused by	817.21mz	0.011457
*Diethylene glycol	is caused by	817.24mz	0.026139
*Diethylene glycol	is caused by	823.33mz	0.0069128
*Diethylene glycol	is caused by	827.33mz	0.0030259
*Diethylene glycol	is caused by	829.2mz	0.012844
*Diethylene glycol	is caused by	838.38mz	0.0021893
*Diethylene glycol	is caused by	857.38mz	0.021962
*Diethylene glycol	is caused by	861.34mz	0.013774
*Diethylene glycol	is caused by	873.34mz	0.01629
*Diethylene glycol	is caused by	903.14mz	0.0026324
*Diethylene glycol	is caused by	903.21mz	0.021983
*Diethylene glycol	is caused by	915.39mz	0.04048
*Diethylene glycol	is caused by	935.3mz	0.031904
*Diethylene glycol	is caused by	949.26mz	0.025282
*Diethylene glycol	is caused by	951.3mz	0.027509
*Diethylene glycol	is caused by	961.39mz	0.02461
*Diethylene glycol	is caused by	970.47mz	0.042096
*Diethylene glycol	is caused by	987.37mz	0.016345
*Diethylene glycol	is caused by	1026.27mz	0.024823
*Diethylene glycol	is caused by	1047.15mz	0.036141
*Diethylene glycol	is caused by	1051.29mz	0.010307
*Diethylene glycol	is caused by	1076.43mz	0.0049727
*Diethylene glycol	is caused by	1106.29mz	0.010238
*Diethylene glycol	is caused by	1137.29mz	0.0053032
*Diethylene glycol	is caused by	1167.3mz	0.0074861
*Diethylene glycol	is caused by	1211.3mz	0.047979
*Diethylene glycol	is caused by	1308.38mz	0.0024692
*Diethylene glycol	is caused by	1343.35mz	0.017121
*Diethylene glycol	is caused by	1373.36mz	0.015696
*Diethylene glycol	is caused by	1376.37mz	0.0083401
*Diethylene glycol	is caused by	1394.38mz	0.0086047
*Diethylene glycol	is caused by	1470.41mz	0.010647
*Erythritol	is caused by	*3,4-Dihydroxybenzoic acid	0.012621
*Erythritol	is caused by	*Ascorbic acid	0.04817
*Erythritol	is caused by	*Benzoic acid	0.011334
*Erythritol	is caused by	*Citric acid	0.0011426
*Erythritol	is caused by	*Diethylene glycol	0.0087375
*Erythritol	is caused by	*Fumaric acid	0.0039441
*Erythritol	is caused by	*Glyceric acid	0.045964
*Erythritol	is caused by	*Hydroxylamine	0.0053066
*Erythritol	is caused by	*L-Asparagine	0.0027843
*Erythritol	is caused by	*L-Leucine	0.0032689
*Erythritol	is caused by	*L-Phenylalanine	0.0032168
*Erythritol	is caused by	*L-Proline	0.048089
*Erythritol	is caused by	*L-Tryptophan	0.0086049
*Erythritol	is caused by	*L-Valine	0.037252
*Erythritol	is caused by	*Lactic acid	0.0029273
*Erythritol	is caused by	*Butanoic acid, 4-amino-	0.0053066
*Erythritol	is caused by	*Shikimic acid	0.012434
*Erythritol	is caused by	*Succinic acid	0.021991
*Erythritol	is caused by	*myo-Inositol	0.018506
*Erythritol	is caused by	*Urea	0.048579
*Erythritol	is caused by	*Galactinol	0.01536
*Erythritol	is caused by	*Raffinose	0.0083506
*Erythritol	is caused by	*Ferulic acid	0.0015838
*Erythritol	is caused by	121.06mz	0.010813
*Erythritol	is caused by	144.07mz	0.0045981
*Erythritol	is caused by	162.05mz	0.0018022
*Erythritol	is caused by	163.03mz	0.029592
*Erythritol	is caused by	167.05mz	0.0033841
*Erythritol	is caused by	167.09mz	0.0069937
*Erythritol	is caused by	175.11mz	0.0029707
*Erythritol	is caused by	179.1mz	0.0059055
*Erythritol	is caused by	183.13mz	0.013981
*Erythritol	is caused by	193.12mz	0.0080533
*Erythritol	is caused by	201.09mz	0.0052809
*Erythritol	is caused by	205.09mz	0.020013
*Erythritol	is caused by	207.13mz	0.0067222
*Erythritol	is caused by	209.15mz	0.0021183
*Erythritol	is caused by	214.98mz	0.011993
*Erythritol	is caused by	225.18mz	0.01173
*Erythritol	is caused by	227.12mz	0.0052215
*Erythritol	is caused by	235.16mz	0.0059581
*Erythritol	is caused by	237.11mz	0.0071115
*Erythritol	is caused by	249.06mz	0.019125
*Erythritol	is caused by	251.09mz	0.0042316
*Erythritol	is caused by	263.13mz	0.017291
*Erythritol	is caused by	281.09mz	0.0093527
*Erythritol	is caused by	287.13mz	0.029248
*Erythritol	is caused by	303.02mz	0.027886
*Erythritol	is caused by	303.13mz	0.018042
*Erythritol	is caused by	305.14mz	0.0048514
*Erythritol	is caused by	307.12mz	0.034288
*Erythritol	is caused by	308.11mz	0.0048796
*Erythritol	is caused by	323.07mz	0.013472
*Erythritol	is caused by	336.1mz	0.038693
*Erythritol	is caused by	336.13mz	0.015838
*Erythritol	is caused by	337.08mz	0.04114
*Erythritol	is caused by	343.01mz	0.0055613
*Erythritol	is caused by	343.11mz	0.040313
*Erythritol	is caused by	347.12mz	0.0043395
*Erythritol	is caused by	353.12mz	0.04168
*Erythritol	is caused by	354.11mz	0.024066
*Erythritol	is caused by	355.11mz	0.038983
*Erythritol	is caused by	363.1mz	0.022301
*Erythritol	is caused by	363.14mz	0.013832
*Erythritol	is caused by	373.12mz	0.010919
*Erythritol	is caused by	377.14mz	0.043522
*Erythritol	is caused by	387.14mz	0.0031385
*Erythritol	is caused by	389.15mz	0.0029962
*Erythritol	is caused by	399.12mz	0.0050438
*Erythritol	is caused by	399.15mz	0.016134
*Erythritol	is caused by	399.17mz	0.0023846
*Erythritol	is caused by	405.11mz	0.00043641
*Erythritol	is caused by	409.18mz	0.0014567
*Erythritol	is caused by	413.14mz	0.0018603
*Erythritol	is caused by	415.03mz	0.0026274
*Erythritol	is caused by	417.15mz	0.016412
*Erythritol	is caused by	423.12mz	0.0014882
*Erythritol	is caused by	437.07mz	0.0055221
*Erythritol	is caused by	439.16mz	8.5767e-05
*Erythritol	is caused by	439.19mz	0.0090544
*Erythritol	is caused by	441.23mz	0.013265
*Erythritol	is caused by	442.19mz	0.033066
*Erythritol	is caused by	449.14mz	0.029361
*Erythritol	is caused by	455.19mz	0.045942
*Erythritol	is caused by	457.11mz	0.004809
*Erythritol	is caused by	458.19mz	0.0096342
*Erythritol	is caused by	459.12mz	0.015137
*Erythritol	is caused by	469.18mz	0.0077376
*Erythritol	is caused by	471.03mz	0.0039842
*Erythritol	is caused by	471.12mz	0.027291
*Erythritol	is caused by	481.21mz	0.031391
*Erythritol	is caused by	482.19mz	0.022218
*Erythritol	is caused by	485.16mz	0.0054998
*Erythritol	is caused by	487.12mz	0.0019047
*Erythritol	is caused by	489.04mz	0.00098412
*Erythritol	is caused by	490.19mz	0.047869
*Erythritol	is caused by	491.16mz	0.0013881
*Erythritol	is caused by	497.16mz	0.0026414
*Erythritol	is caused by	499.98mz	0.0058171
*Erythritol	is caused by	500.2mz	0.0020174
*Erythritol	is caused by	502.17mz	0.0085887
*Erythritol	is caused by	507.08mz	0.0036251
*Erythritol	is caused by	509mz	0.002497
*Erythritol	is caused by	509.12mz	0.018208
*Erythritol	is caused by	509.17mz	0.00097876
*Erythritol	is caused by	514.22mz	0.02067
*Erythritol	is caused by	520.16mz	0.047581
*Erythritol	is caused by	524.98mz	0.0022424
*Erythritol	is caused by	525.98mz	0.00092991
*Erythritol	is caused by	527.98mz	0.0034661
*Erythritol	is caused by	535.04mz	0.0089855
*Erythritol	is caused by	535.1mz	0.036232
*Erythritol	is caused by	535.19mz	0.0044518
*Erythritol	is caused by	540.04mz	0.038764
*Erythritol	is caused by	541.26mz	0.016943
*Erythritol	is caused by	551.1mz	0.0037148
*Erythritol	is caused by	552.2mz	0.029013
*Erythritol	is caused by	554.05mz	0.041332
*Erythritol	is caused by	556.01mz	0.043656
*Erythritol	is caused by	557.12mz	0.0022697
*Erythritol	is caused by	565.18mz	0.047676
*Erythritol	is caused by	570.14mz	0.0016572
*Erythritol	is caused by	577.16mz	0.046671
*Erythritol	is caused by	627.29mz	0.001069
*Erythritol	is caused by	637.29mz	0.02304
*Erythritol	is caused by	643.24mz	0.0041279
*Erythritol	is caused by	645.19mz	0.0062267
*Erythritol	is caused by	659.15mz	0.00097219
*Erythritol	is caused by	682.23mz	0.01077
*Erythritol	is caused by	718.27mz	0.027551
*Erythritol	is caused by	755.31mz	0.0031763
*Erythritol	is caused by	771.23mz	0.0088685
*Erythritol	is caused by	783.3mz	0.034413
*Erythritol	is caused by	797.32mz	0.018895
*Erythritol	is caused by	807.34mz	0.026488
*Erythritol	is caused by	813.15mz	0.0017481
*Erythritol	is caused by	815.33mz	0.013963
*Erythritol	is caused by	817.21mz	0.042422
*Erythritol	is caused by	817.24mz	0.02744
*Erythritol	is caused by	829.13mz	0.004033
*Erythritol	is caused by	829.2mz	0.0015805
*Erythritol	is caused by	838.38mz	0.0014161
*Erythritol	is caused by	857.38mz	0.011166
*Erythritol	is caused by	861.34mz	0.0052991
*Erythritol	is caused by	873.34mz	0.021308
*Erythritol	is caused by	903.14mz	0.028756
*Erythritol	is caused by	903.21mz	0.001793
*Erythritol	is caused by	915.39mz	0.0066884
*Erythritol	is caused by	924.34mz	0.018064
*Erythritol	is caused by	933.24mz	0.029661
*Erythritol	is caused by	949.26mz	0.005793
*Erythritol	is caused by	970.47mz	0.0070832
*Erythritol	is caused by	975.24mz	0.007895
*Erythritol	is caused by	1005.25mz	0.0057113
*Erythritol	is caused by	1026.27mz	0.0021727
*Erythritol	is caused by	1051.29mz	0.0012841
*Erythritol	is caused by	1076.43mz	0.015307
*Erythritol	is caused by	1095.29mz	0.010153
*Erythritol	is caused by	1106.29mz	0.0093989
*Erythritol	is caused by	1125.3mz	0.0097614
*Erythritol	is caused by	1137.29mz	0.002104
*Erythritol	is caused by	1151.28mz	0.022853
*Erythritol	is caused by	1152.34mz	0.0089876
*Erythritol	is caused by	1165.3mz	0.0055824
*Erythritol	is caused by	1167.28mz	0.016616
*Erythritol	is caused by	1167.3mz	0.00094223
*Erythritol	is caused by	1181.29mz	0.008252
*Erythritol	is caused by	1211.3mz	0.0075384
*Erythritol	is caused by	1343.35mz	0.002644
*Erythritol	is caused by	1373.36mz	0.00090557
*Erythritol	is caused by	1376.37mz	0.00047711
*Erythritol	is caused by	1470.41mz	0.0021963
*Ethanolamine	is caused by	*Hexadecanoic acid	0.038225
*Ethanolamine	is caused by	*Hexanoic acid	0.021896
*Ethanolamine	is caused by	*L-Tryptophan	0.030741
*Ethanolamine	is caused by	*Shikimic acid	0.019462
*Ethanolamine	is caused by	*myo-Inositol	0.020795
*Ethanolamine	is caused by	*D-Sucrose	0.023915
*Ethanolamine	is caused by	*Raffinose	0.043173
*Ethanolamine	is caused by	144.07mz	0.033653
*Ethanolamine	is caused by	205.09mz	0.025822
*Ethanolamine	is caused by	354.11mz	0.035137
*Ethanolamine	is caused by	365.1mz	0.044409
*Ethanolamine	is caused by	377.14mz	0.032791
*Ethanolamine	is caused by	441.23mz	0.017271
*Ethanolamine	is caused by	471.03mz	0.045228
*Ethanolamine	is caused by	481.21mz	0.048249
*Ethanolamine	is caused by	509mz	0.032297
*Ethanolamine	is caused by	520.16mz	0.028914
*Ethanolamine	is caused by	528.27mz	0.019807
*Ethanolamine	is caused by	535.1mz	0.044527
*Ethanolamine	is caused by	540.04mz	0.01479
*Ethanolamine	is caused by	552.2mz	0.023384
*Ethanolamine	is caused by	668.37mz	0.02568
*Ethanolamine	is caused by	857.38mz	0.025073
*Ethanolamine	is caused by	889.23mz	0.040481
*Ethanolamine	is caused by	889.41mz	0.0048296
*Ethanolamine	is caused by	903.21mz	0.027898
*Ethanolamine	is caused by	924.34mz	0.015481
*Ethanolamine	is caused by	970.47mz	0.017594
*Ethanolamine	is caused by	1005.25mz	0.027344
*Ethanolamine	is caused by	1026.27mz	0.048867
*Ethanolamine	is caused by	1095.29mz	0.03403
*Ethanolamine	is caused by	1125.3mz	0.031595
*Ethanolamine	is caused by	1165.3mz	0.040625
*Ethanolamine	is caused by	1167.28mz	0.023786
*Ethanolamine	is caused by	1181.29mz	0.020255
*Ethanolamine	is caused by	1211.3mz	0.018423
*Fumaric acid	is caused by	*Ascorbic acid	0.0017679
*Fumaric acid	is caused by	*Gluconic acid	0.01947
*Fumaric acid	is caused by	*Glyceric acid	0.029804
*Fumaric acid	is caused by	*Glycolic acid	0.044179
*Fumaric acid	is caused by	209.15mz	0.0437
*Fumaric acid	is caused by	249.06mz	0.012063
*Fumaric acid	is caused by	308.11mz	0.01231
*Fumaric acid	is caused by	341.12mz	0.048147
*Fumaric acid	is caused by	399.17mz	0.032448
*Fumaric acid	is caused by	405.11mz	0.048782
*Fumaric acid	is caused by	413.14mz	0.0066664
*Fumaric acid	is caused by	439.16mz	0.014783
*Fumaric acid	is caused by	439.19mz	0.027433
*Fumaric acid	is caused by	455.19mz	0.015694
*Fumaric acid	is caused by	469.18mz	0.0075337
*Fumaric acid	is caused by	482.19mz	0.040045
*Fumaric acid	is caused by	485.16mz	0.026315
*Fumaric acid	is caused by	487.12mz	0.035374
*Fumaric acid	is caused by	497.16mz	0.045683
*Fumaric acid	is caused by	499.98mz	0.0025001
*Fumaric acid	is caused by	500.2mz	0.019427
*Fumaric acid	is caused by	514.22mz	0.043234
*Fumaric acid	is caused by	524.17mz	0.015733
*Fumaric acid	is caused by	527.98mz	0.023289
*Fumaric acid	is caused by	554.05mz	0.032146
*Fumaric acid	is caused by	577.16mz	0.021688
*Fumaric acid	is caused by	643.24mz	0.0235
*Fumaric acid	is caused by	783.34mz	0.028747
*Fumaric acid	is caused by	801.35mz	0.032339
*Fumaric acid	is caused by	813.15mz	0.02203
*Fumaric acid	is caused by	829.13mz	0.043095
*Fumaric acid	is caused by	1167.3mz	0.048119
*Fumaric acid	is caused by	1343.35mz	0.019779
*Fumaric acid	is caused by	1373.36mz	0.030045
*Fumaric acid	is caused by	1376.37mz	0.0067984
*Gluconic acid	is caused by	303.04mz	0.031131
*Gluconic acid	is caused by	443.16mz	0.018278
*Glyceric acid	is caused by	499.98mz	0.008114
*Glyceric acid	is caused by	541.99mz	0.044219
*Glyceric acid	is caused by	554.05mz	0.0025487
*Glyceric acid	is caused by	561.19mz	0.040192
*Glycerol	is caused by	*Glycolic acid	4.5779e-05
*Glycerol	is caused by	*L-Glycine	0.0025573
*Glycerol	is caused by	*L-Threonine	0.028958
*Glycerol	is caused by	*L-Tyrosine	0.0066295
*Glycerol	is caused by	*myo-Inositol	0.028116
*Glycerol	is caused by	*D-Mannose	0.026623
*Glycerol	is caused by	303.04mz	0.038301
*Glycerol	is caused by	341.12mz	0.029724
*Glycerol	is caused by	349.14mz	0.020155
*Glycerol	is caused by	397.08mz	0.036962
*Glycerol	is caused by	400.14mz	0.0052934
*Glycerol	is caused by	419.13mz	0.039011
*Glycerol	is caused by	425.08mz	0.0093829
*Glycerol	is caused by	435.09mz	0.029072
*Glycerol	is caused by	439.19mz	0.048586
*Glycerol	is caused by	443.16mz	0.03924
*Glycerol	is caused by	449.1mz	0.0069178
*Glycerol	is caused by	449.14mz	0.014101
*Glycerol	is caused by	455.19mz	0.039665
*Glycerol	is caused by	481.21mz	0.032211
*Glycerol	is caused by	487.15mz	0.025564
*Glycerol	is caused by	528.27mz	0.023756
*Glycerol	is caused by	637.29mz	0.0105
*Glycerol	is caused by	668.37mz	0.010285
*Glycerol	is caused by	721.25mz	0.046754
*Glycerol	is caused by	786.16mz	0.04589
*Glycerol	is caused by	787.2mz	0.014299
*Glycerol	is caused by	889.23mz	0.00476
*Glycerol	is caused by	924.34mz	0.049655
*Glycerol	is caused by	933.24mz	0.01234
*Glycerol	is caused by	1005.25mz	0.029799
*Glycerol	is caused by	1095.29mz	0.017997
*Glycerol	is caused by	1125.3mz	0.017859
*Glycerol	is caused by	1151.28mz	0.020848
*Glycerol	is caused by	1165.3mz	0.039071
*Glycerol	is caused by	1167.28mz	0.012692
*Glycerol	is caused by	1181.29mz	0.02567
*Glycerol	is caused by	1211.3mz	0.026955
*Glycolic acid	is caused by	*L-Aspartic acid	0.047745
*Glycolic acid	is caused by	*Putrescine	0.041404
*Glycolic acid	is caused by	*D-Altrose	0.016359
*Glycolic acid	is caused by	385.13mz	0.039596
*Glycolic acid	is caused by	512.04mz	0.014814
*Glycolic acid	is caused by	801.22mz	0.0091437
*Glycolic acid	is caused by	1394.38mz	0.043677
*Hexadecanoic acid	is caused by	*L-Glycine	0.005798
*Hexadecanoic acid	is caused by	349.14mz	0.049406
*Hexadecanoic acid	is caused by	443.16mz	0.042714
*Hexadecanoic acid	is caused by	449.14mz	0.018324
*Hexadecanoic acid	is caused by	581.18mz	0.035068
*Hexadecanoic acid	is caused by	718.27mz	0.0083996
*Hexadecanoic acid	is caused by	787.2mz	0.0054328
*Hexanoic acid	is caused by	*L-Glycine	0.0097645
*Hexanoic acid	is caused by	443.16mz	0.026752
*Hexanoic acid	is caused by	581.18mz	0.034179
*Hexanoic acid	is caused by	718.27mz	0.024539
*Hexanoic acid	is caused by	787.2mz	0.0036671
*Hydroxylamine	is caused by	*Pyruvic acid	0.038229
*Hydroxylamine	is caused by	336.1mz	0.013909
*Hydroxylamine	is caused by	509.27mz	0.020267
*L-Glycine	is caused by	*2-methyl-Butanedioic acid	0.0041167
*L-Glycine	is caused by	*Glycerol	0.0024705
*L-Glycine	is caused by	*L-Glutamine	0.0095742
*L-Glycine	is caused by	*L-Aspartic acid	0.043497
*L-Glycine	is caused by	*L-Proline	0.015375
*L-Glycine	is caused by	*L-Serine	0.0023464
*L-Glycine	is caused by	*L-Threonine	0.025162
*L-Glycine	is caused by	*Maleic acid	0.021943
*L-Glycine	is caused by	*Malic acid	0.021177
*L-Glycine	is caused by	*Pyroglutamic acid	0.01777
*L-Glycine	is caused by	*Galactonic acid	0.033843
*L-Glycine	is caused by	*D-Mannose	0.023926
*L-Glycine	is caused by	*D-Fructose	0.014462
*L-Glycine	is caused by	*D-Tagatose	0.0044459
*L-Glycine	is caused by	121.06mz	0.028079
*L-Glycine	is caused by	163.03mz	0.013828
*L-Glycine	is caused by	195.06mz	0.011144
*L-Glycine	is caused by	214.98mz	0.039918
*L-Glycine	is caused by	225.07mz	0.02305
*L-Glycine	is caused by	293.05mz	0.028311
*L-Glycine	is caused by	341.12mz	0.044747
*L-Glycine	is caused by	343.17mz	0.024108
*L-Glycine	is caused by	349.14mz	0.010573
*L-Glycine	is caused by	369.11mz	0.011938
*L-Glycine	is caused by	409.06mz	0.027467
*L-Glycine	is caused by	413.17mz	0.0069559
*L-Glycine	is caused by	419.13mz	0.024097
*L-Glycine	is caused by	425.08mz	0.045058
*L-Glycine	is caused by	435.09mz	0.01945
*L-Glycine	is caused by	449.1mz	0.037792
*L-Glycine	is caused by	453.07mz	0.024232
*L-Glycine	is caused by	454.19mz	0.011613
*L-Glycine	is caused by	471.08mz	0.021284
*L-Glycine	is caused by	479.11mz	0.014021
*L-Glycine	is caused by	484.2mz	0.014007
*L-Glycine	is caused by	487.01mz	0.044872
*L-Glycine	is caused by	487.06mz	0.012128
*L-Glycine	is caused by	487.15mz	0.046173
*L-Glycine	is caused by	502.07mz	7.2512e-05
*L-Glycine	is caused by	509.36mz	0.045132
*L-Glycine	is caused by	512.04mz	0.0043481
*L-Glycine	is caused by	531.13mz	0.0076726
*L-Glycine	is caused by	531.18mz	0.0010377
*L-Glycine	is caused by	572.23mz	0.035228
*L-Glycine	is caused by	581.15mz	0.031676
*L-Glycine	is caused by	643.27mz	0.026818
*L-Glycine	is caused by	769.32mz	0.015751
*L-Glycine	is caused by	779.31mz	0.036272
*L-Glycine	is caused by	783.34mz	0.0055057
*L-Glycine	is caused by	786.16mz	0.0032371
*L-Glycine	is caused by	799.41mz	0.040926
*L-Glycine	is caused by	801.22mz	0.010469
*L-Glycine	is caused by	801.35mz	0.011053
*L-Glycine	is caused by	817.21mz	0.040635
*L-Glycine	is caused by	823.33mz	0.0033638
*L-Glycine	is caused by	827.33mz	0.0062659
*L-Glycine	is caused by	829.3mz	0.038479
*L-Glycine	is caused by	903.14mz	0.038577
*L-Glycine	is caused by	1076.43mz	0.04888
*L-Glycine	is caused by	1106.29mz	0.038115
*L-Glycine	is caused by	1308.38mz	0.037056
*L-Glutamine	is caused by	*3,4-Dihydroxybenzoic acid	0.012839
*L-Glutamine	is caused by	*Citric acid	0.00099977
*L-Glutamine	is caused by	*Fumaric acid	0.012975
*L-Glutamine	is caused by	*Glyceric acid	0.020103
*L-Glutamine	is caused by	*Glycolic acid	0.043791
*L-Glutamine	is caused by	*L-Asparagine	0.0046513
*L-Glutamine	is caused by	*L-Leucine	0.0018125
*L-Glutamine	is caused by	*L-Phenylalanine	3.2162e-05
*L-Glutamine	is caused by	*L-Proline	0.019179
*L-Glutamine	is caused by	*L-Tryptophan	4.3395e-05
*L-Glutamine	is caused by	*L-Valine	0.010236
*L-Glutamine	is caused by	*L-Tyrosine	0.049917
*L-Glutamine	is caused by	*Malic acid	0.030669
*L-Glutamine	is caused by	*Shikimic acid	0.00036844
*L-Glutamine	is caused by	*Succinic acid	0.011278
*L-Glutamine	is caused by	*myo-Inositol	0.0015319
*L-Glutamine	is caused by	*Urea	0.0012794
*L-Glutamine	is caused by	*D-Glucose	0.0096319
*L-Glutamine	is caused by	*D-Mannose	0.01897
*L-Glutamine	is caused by	*D-Sucrose	0.0040647
*L-Glutamine	is caused by	*Galactinol	0.0038684
*L-Glutamine	is caused by	*Raffinose	0.0015912
*L-Glutamine	is caused by	*Ferulic acid	6.2024e-05
*L-Glutamine	is caused by	121.06mz	0.0076288
*L-Glutamine	is caused by	130.06mz	0.024413
*L-Glutamine	is caused by	144.07mz	0.003235
*L-Glutamine	is caused by	162.05mz	0.00017678
*L-Glutamine	is caused by	163.03mz	0.010498
*L-Glutamine	is caused by	167.05mz	0.00026895
*L-Glutamine	is caused by	167.09mz	0.023136
*L-Glutamine	is caused by	175.11mz	0.00041717
*L-Glutamine	is caused by	179.1mz	0.00090555
*L-Glutamine	is caused by	183.13mz	0.027639
*L-Glutamine	is caused by	193.12mz	0.048715
*L-Glutamine	is caused by	201.09mz	0.035075
*L-Glutamine	is caused by	205.09mz	0.01104
*L-Glutamine	is caused by	207.13mz	0.0019992
*L-Glutamine	is caused by	209.15mz	0.00066213
*L-Glutamine	is caused by	227.12mz	0.011951
*L-Glutamine	is caused by	235.09mz	0.014734
*L-Glutamine	is caused by	235.16mz	0.032802
*L-Glutamine	is caused by	237.11mz	0.0045016
*L-Glutamine	is caused by	249.06mz	0.017801
*L-Glutamine	is caused by	251.09mz	0.0013633
*L-Glutamine	is caused by	263.13mz	0.00073374
*L-Glutamine	is caused by	281.09mz	0.00097591
*L-Glutamine	is caused by	287.1mz	0.0044549
*L-Glutamine	is caused by	287.13mz	0.0031647
*L-Glutamine	is caused by	303.02mz	0.014417
*L-Glutamine	is caused by	303.13mz	0.0019215
*L-Glutamine	is caused by	305.14mz	0.0014986
*L-Glutamine	is caused by	308.11mz	0.0076878
*L-Glutamine	is caused by	323.07mz	0.0026512
*L-Glutamine	is caused by	336.13mz	0.0070828
*L-Glutamine	is caused by	337.08mz	0.010645
*L-Glutamine	is caused by	343.01mz	0.0038448
*L-Glutamine	is caused by	343.11mz	0.014034
*L-Glutamine	is caused by	347.12mz	0.0032356
*L-Glutamine	is caused by	353.12mz	0.010806
*L-Glutamine	is caused by	354.11mz	0.019415
*L-Glutamine	is caused by	355.11mz	0.0055682
*L-Glutamine	is caused by	363.1mz	0.030179
*L-Glutamine	is caused by	363.14mz	0.03505
*L-Glutamine	is caused by	373.12mz	0.0016621
*L-Glutamine	is caused by	387.14mz	0.005542
*L-Glutamine	is caused by	389.15mz	0.011599
*L-Glutamine	is caused by	397.08mz	0.00256
*L-Glutamine	is caused by	399.12mz	0.010989
*L-Glutamine	is caused by	399.15mz	0.02531
*L-Glutamine	is caused by	399.17mz	0.0010753
*L-Glutamine	is caused by	405.11mz	0.0015461
*L-Glutamine	is caused by	409.06mz	0.025629
*L-Glutamine	is caused by	409.18mz	0.00094638
*L-Glutamine	is caused by	413.14mz	0.0096442
*L-Glutamine	is caused by	415.03mz	0.0041725
*L-Glutamine	is caused by	417.15mz	0.0049051
*L-Glutamine	is caused by	423.12mz	4.5362e-05
*L-Glutamine	is caused by	435.09mz	0.015448
*L-Glutamine	is caused by	437.07mz	0.0078573
*L-Glutamine	is caused by	439.16mz	0.0088186
*L-Glutamine	is caused by	439.19mz	0.0038903
*L-Glutamine	is caused by	441.23mz	0.0014948
*L-Glutamine	is caused by	442.19mz	0.0004196
*L-Glutamine	is caused by	455.19mz	0.047225
*L-Glutamine	is caused by	457.11mz	0.0018226
*L-Glutamine	is caused by	458.19mz	0.0039297
*L-Glutamine	is caused by	459.12mz	0.00071153
*L-Glutamine	is caused by	465.18mz	0.029401
*L-Glutamine	is caused by	469.18mz	0.010818
*L-Glutamine	is caused by	471.03mz	0.010291
*L-Glutamine	is caused by	471.12mz	0.004235
*L-Glutamine	is caused by	481.21mz	0.003538
*L-Glutamine	is caused by	482.19mz	0.010714
*L-Glutamine	is caused by	485.16mz	0.001791
*L-Glutamine	is caused by	487.12mz	0.00011783
*L-Glutamine	is caused by	489.04mz	0.0028065
*L-Glutamine	is caused by	490.19mz	0.011001
*L-Glutamine	is caused by	491.16mz	0.0023397
*L-Glutamine	is caused by	497.16mz	0.010074
*L-Glutamine	is caused by	499.98mz	0.0050468
*L-Glutamine	is caused by	500.2mz	2.9977e-05
*L-Glutamine	is caused by	502.17mz	0.012198
*L-Glutamine	is caused by	507.08mz	0.0052474
*L-Glutamine	is caused by	509mz	0.0012367
*L-Glutamine	is caused by	509.17mz	0.00066429
*L-Glutamine	is caused by	517.2mz	0.021707
*L-Glutamine	is caused by	520.16mz	0.029743
*L-Glutamine	is caused by	524.17mz	0.034823
*L-Glutamine	is caused by	524.98mz	0.00046729
*L-Glutamine	is caused by	525.19mz	0.028471
*L-Glutamine	is caused by	525.98mz	0.00033854
*L-Glutamine	is caused by	527.98mz	0.0014829
*L-Glutamine	is caused by	528.27mz	0.030547
*L-Glutamine	is caused by	535.04mz	0.0023487
*L-Glutamine	is caused by	535.1mz	0.044803
*L-Glutamine	is caused by	535.19mz	0.00033443
*L-Glutamine	is caused by	540.04mz	0.014813
*L-Glutamine	is caused by	541.26mz	8.6454e-05
*L-Glutamine	is caused by	541.99mz	0.045803
*L-Glutamine	is caused by	543.13mz	0.044507
*L-Glutamine	is caused by	551.1mz	0.0029051
*L-Glutamine	is caused by	552.2mz	0.0075133
*L-Glutamine	is caused by	554.05mz	0.0047731
*L-Glutamine	is caused by	557.12mz	0.00029833
*L-Glutamine	is caused by	561.19mz	0.025881
*L-Glutamine	is caused by	565.15mz	0.01939
*L-Glutamine	is caused by	565.18mz	0.0084759
*L-Glutamine	is caused by	570.14mz	0.0005119
*L-Glutamine	is caused by	572.23mz	0.023946
*L-Glutamine	is caused by	577.16mz	0.018955
*L-Glutamine	is caused by	581.15mz	0.001318
*L-Glutamine	is caused by	627.29mz	0.00034282
*L-Glutamine	is caused by	633.25mz	0.0020492
*L-Glutamine	is caused by	637.29mz	0.036547
*L-Glutamine	is caused by	637.4mz	0.016369
*L-Glutamine	is caused by	643.24mz	0.0012216
*L-Glutamine	is caused by	659.15mz	0.00050472
*L-Glutamine	is caused by	668.37mz	0.028925
*L-Glutamine	is caused by	682.23mz	0.0048675
*L-Glutamine	is caused by	711.37mz	0.040418
*L-Glutamine	is caused by	755.31mz	0.0041764
*L-Glutamine	is caused by	756.21mz	0.0029857
*L-Glutamine	is caused by	771.23mz	0.0029904
*L-Glutamine	is caused by	783.3mz	0.0026224
*L-Glutamine	is caused by	793.29mz	0.0043169
*L-Glutamine	is caused by	797.32mz	0.01246
*L-Glutamine	is caused by	809.28mz	0.0026195
*L-Glutamine	is caused by	813.15mz	0.0054691
*L-Glutamine	is caused by	815.33mz	0.0098162
*L-Glutamine	is caused by	821.28mz	0.016732
*L-Glutamine	is caused by	823.3mz	0.022333
*L-Glutamine	is caused by	829.13mz	0.00838
*L-Glutamine	is caused by	829.2mz	0.00019281
*L-Glutamine	is caused by	838.38mz	0.010569
*L-Glutamine	is caused by	857.38mz	0.0012709
*L-Glutamine	is caused by	859.32mz	0.011431
*L-Glutamine	is caused by	861.34mz	0.017646
*L-Glutamine	is caused by	873.34mz	0.03587
*L-Glutamine	is caused by	889.41mz	0.029785
*L-Glutamine	is caused by	903.14mz	0.014564
*L-Glutamine	is caused by	903.21mz	0.0013468
*L-Glutamine	is caused by	915.39mz	0.00094452
*L-Glutamine	is caused by	924.34mz	0.00073259
*L-Glutamine	is caused by	933.24mz	0.017183
*L-Glutamine	is caused by	935.3mz	0.001763
*L-Glutamine	is caused by	947.28mz	0.016259
*L-Glutamine	is caused by	949.26mz	0.0029522
*L-Glutamine	is caused by	951.3mz	0.024863
*L-Glutamine	is caused by	970.47mz	0.00049718
*L-Glutamine	is caused by	975.24mz	0.0010174
*L-Glutamine	is caused by	1005.25mz	0.00073704
*L-Glutamine	is caused by	1026.27mz	0.00030737
*L-Glutamine	is caused by	1051.29mz	0.00062285
*L-Glutamine	is caused by	1076.43mz	0.021879
*L-Glutamine	is caused by	1095.29mz	0.002504
*L-Glutamine	is caused by	1106.29mz	0.0023587
*L-Glutamine	is caused by	1125.3mz	0.002047
*L-Glutamine	is caused by	1137.29mz	0.0014325
*L-Glutamine	is caused by	1151.28mz	0.0093101
*L-Glutamine	is caused by	1152.34mz	0.00047979
*L-Glutamine	is caused by	1165.3mz	0.0016776
*L-Glutamine	is caused by	1167.28mz	0.0084923
*L-Glutamine	is caused by	1167.3mz	0.0013249
*L-Glutamine	is caused by	1181.29mz	0.003178
*L-Glutamine	is caused by	1211.3mz	0.0032417
*L-Glutamine	is caused by	1343.35mz	0.0089345
*L-Glutamine	is caused by	1373.36mz	0.002478
*L-Glutamine	is caused by	1376.37mz	0.0014014
*L-Glutamine	is caused by	1470.41mz	2.9393e-05
*L-Asparagine	is caused by	*Ascorbic acid	0.00029423
*L-Asparagine	is caused by	249.06mz	0.049533
*L-Asparagine	is caused by	308.11mz	0.047368
*L-Asparagine	is caused by	439.16mz	0.034522
*L-Asparagine	is caused by	455.19mz	0.043497
*L-Asparagine	is caused by	469.18mz	0.033393
*L-Asparagine	is caused by	485.16mz	0.045931
*L-Asparagine	is caused by	499.98mz	0.0053327
*L-Asparagine	is caused by	500.2mz	0.018178
*L-Asparagine	is caused by	527.98mz	0.021167
*L-Asparagine	is caused by	643.24mz	0.049345
*L-Asparagine	is caused by	1373.36mz	0.035186
*L-Asparagine	is caused by	1376.37mz	0.039419
*L-Alanine	is caused by	*Malic acid	0.001497
*L-Alanine	is caused by	235.09mz	0.0063451
*L-Alanine	is caused by	263.13mz	0.01335
*L-Alanine	is caused by	283.26mz	0.049959
*L-Alanine	is caused by	336.13mz	0.0094351
*L-Alanine	is caused by	343.11mz	0.032772
*L-Alanine	is caused by	363.14mz	0.034805
*L-Alanine	is caused by	373.12mz	0.026563
*L-Alanine	is caused by	453.07mz	0.029156
*L-Alanine	is caused by	454.19mz	0.037111
*L-Alanine	is caused by	484.2mz	0.0061777
*L-Alanine	is caused by	502.07mz	0.024551
*L-Alanine	is caused by	509.27mz	0.0057358
*L-Alanine	is caused by	509.36mz	0.033362
*L-Alanine	is caused by	540.04mz	0.032883
*L-Alanine	is caused by	541.26mz	0.026066
*L-Alanine	is caused by	557.12mz	0.049692
*L-Alanine	is caused by	565.15mz	0.0021053
*L-Alanine	is caused by	572.23mz	0.0080639
*L-Alanine	is caused by	626.17mz	0.039096
*L-Alanine	is caused by	637.4mz	0.032679
*L-Alanine	is caused by	682.23mz	0.031821
*L-Alanine	is caused by	711.37mz	0.016182
*L-Alanine	is caused by	743.29mz	0.021225
*L-Alanine	is caused by	787.38mz	0.034892
*L-Alanine	is caused by	799.41mz	0.013079
*L-Alanine	is caused by	809.28mz	0.039597
*L-Alanine	is caused by	815.33mz	0.045338
*L-Alanine	is caused by	823.33mz	0.017829
*L-Alanine	is caused by	935.3mz	0.0028083
*L-Alanine	is caused by	951.3mz	0.019132
*L-Alanine	is caused by	1047.15mz	0.032642
*L-Aspartic acid	is caused by	*Citric acid	0.0077931
*L-Aspartic acid	is caused by	*Fumaric acid	0.042396
*L-Aspartic acid	is caused by	*L-Asparagine	0.0069191
*L-Aspartic acid	is caused by	*L-Leucine	0.027937
*L-Aspartic acid	is caused by	*L-Phenylalanine	0.0041881
*L-Aspartic acid	is caused by	*L-Tryptophan	0.017906
*L-Aspartic acid	is caused by	*L-Valine	0.011951
*L-Aspartic acid	is caused by	*Malic acid	0.0051755
*L-Aspartic acid	is caused by	*Shikimic acid	0.025497
*L-Aspartic acid	is caused by	*myo-Inositol	0.036802
*L-Aspartic acid	is caused by	*Urea	0.011826
*L-Aspartic acid	is caused by	*D-Altrose	0.002115
*L-Aspartic acid	is caused by	*D-Sucrose	0.0028164
*L-Aspartic acid	is caused by	*Galactinol	0.03628
*L-Aspartic acid	is caused by	*Raffinose	0.029444
*L-Aspartic acid	is caused by	*Ferulic acid	0.007265
*L-Aspartic acid	is caused by	130.06mz	0.022061
*L-Aspartic acid	is caused by	144.07mz	0.028272
*L-Aspartic acid	is caused by	162.05mz	0.023015
*L-Aspartic acid	is caused by	167.05mz	0.014882
*L-Aspartic acid	is caused by	175.11mz	0.0033319
*L-Aspartic acid	is caused by	179.1mz	0.022833
*L-Aspartic acid	is caused by	209.15mz	0.034139
*L-Aspartic acid	is caused by	214.98mz	0.042853
*L-Aspartic acid	is caused by	235.09mz	0.037929
*L-Aspartic acid	is caused by	237.11mz	0.038708
*L-Aspartic acid	is caused by	251.09mz	0.036093
*L-Aspartic acid	is caused by	263.13mz	0.012993
*L-Aspartic acid	is caused by	281.09mz	0.012652
*L-Aspartic acid	is caused by	303.02mz	0.037958
*L-Aspartic acid	is caused by	303.13mz	0.0064564
*L-Aspartic acid	is caused by	305.14mz	0.0058868
*L-Aspartic acid	is caused by	323.07mz	0.013174
*L-Aspartic acid	is caused by	336.13mz	0.0092753
*L-Aspartic acid	is caused by	337.08mz	0.025846
*L-Aspartic acid	is caused by	343.01mz	0.027471
*L-Aspartic acid	is caused by	355.11mz	0.013322
*L-Aspartic acid	is caused by	373.12mz	0.0012382
*L-Aspartic acid	is caused by	389.15mz	0.032527
*L-Aspartic acid	is caused by	399.17mz	0.0098143
*L-Aspartic acid	is caused by	405.11mz	0.0050984
*L-Aspartic acid	is caused by	409.06mz	0.035844
*L-Aspartic acid	is caused by	409.18mz	0.029199
*L-Aspartic acid	is caused by	413.14mz	0.040347
*L-Aspartic acid	is caused by	417.15mz	0.029418
*L-Aspartic acid	is caused by	423.12mz	0.0082395
*L-Aspartic acid	is caused by	439.16mz	0.036384
*L-Aspartic acid	is caused by	441.23mz	0.019421
*L-Aspartic acid	is caused by	442.19mz	0.0082551
*L-Aspartic acid	is caused by	453.07mz	0.028736
*L-Aspartic acid	is caused by	458.19mz	0.0033443
*L-Aspartic acid	is caused by	459.12mz	0.0028737
*L-Aspartic acid	is caused by	471.12mz	0.010843
*L-Aspartic acid	is caused by	485.16mz	0.040141
*L-Aspartic acid	is caused by	487.12mz	0.016301
*L-Aspartic acid	is caused by	491.16mz	0.034501
*L-Aspartic acid	is caused by	497.16mz	0.038072
*L-Aspartic acid	is caused by	499.98mz	0.021268
*L-Aspartic acid	is caused by	500.2mz	0.0052514
*L-Aspartic acid	is caused by	507.08mz	0.0039123
*L-Aspartic acid	is caused by	509mz	0.024314
*L-Aspartic acid	is caused by	509.17mz	0.01303
*L-Aspartic acid	is caused by	509.27mz	0.040362
*L-Aspartic acid	is caused by	524.17mz	0.042141
*L-Aspartic acid	is caused by	524.98mz	0.033173
*L-Aspartic acid	is caused by	525.98mz	0.030165
*L-Aspartic acid	is caused by	527.98mz	0.041376
*L-Aspartic acid	is caused by	535.04mz	0.014972
*L-Aspartic acid	is caused by	535.19mz	0.033076
*L-Aspartic acid	is caused by	540.04mz	0.021794
*L-Aspartic acid	is caused by	541.26mz	0.0068623
*L-Aspartic acid	is caused by	551.1mz	0.039744
*L-Aspartic acid	is caused by	554.05mz	0.0081723
*L-Aspartic acid	is caused by	557.12mz	0.0038941
*L-Aspartic acid	is caused by	565.15mz	0.0054059
*L-Aspartic acid	is caused by	570.14mz	0.024496
*L-Aspartic acid	is caused by	626.17mz	0.0060054
*L-Aspartic acid	is caused by	627.29mz	0.0015613
*L-Aspartic acid	is caused by	633.25mz	0.017803
*L-Aspartic acid	is caused by	659.15mz	0.0068433
*L-Aspartic acid	is caused by	756.21mz	0.018743
*L-Aspartic acid	is caused by	793.29mz	0.020178
*L-Aspartic acid	is caused by	809.28mz	0.0032801
*L-Aspartic acid	is caused by	813.15mz	0.032188
*L-Aspartic acid	is caused by	815.33mz	0.046791
*L-Aspartic acid	is caused by	829.2mz	0.019043
*L-Aspartic acid	is caused by	838.38mz	0.039099
*L-Aspartic acid	is caused by	857.38mz	0.011916
*L-Aspartic acid	is caused by	861.34mz	0.038135
*L-Aspartic acid	is caused by	889.41mz	0.034861
*L-Aspartic acid	is caused by	903.14mz	0.031212
*L-Aspartic acid	is caused by	903.21mz	0.026403
*L-Aspartic acid	is caused by	915.39mz	0.0078967
*L-Aspartic acid	is caused by	924.34mz	0.018207
*L-Aspartic acid	is caused by	935.3mz	0.00088311
*L-Aspartic acid	is caused by	951.3mz	0.0029888
*L-Aspartic acid	is caused by	970.47mz	0.029909
*L-Aspartic acid	is caused by	975.24mz	0.043923
*L-Aspartic acid	is caused by	1005.25mz	0.028757
*L-Aspartic acid	is caused by	1026.27mz	0.014059
*L-Aspartic acid	is caused by	1047.15mz	0.0043158
*L-Aspartic acid	is caused by	1051.29mz	0.03364
*L-Aspartic acid	is caused by	1076.43mz	0.041006
*L-Aspartic acid	is caused by	1095.29mz	0.041335
*L-Aspartic acid	is caused by	1125.3mz	0.037763
*L-Aspartic acid	is caused by	1152.34mz	0.036031
*L-Aspartic acid	is caused by	1165.3mz	0.027945
*L-Aspartic acid	is caused by	1181.29mz	0.039469
*L-Aspartic acid	is caused by	1211.3mz	0.039855
*L-Aspartic acid	is caused by	1373.36mz	0.046725
*L-Aspartic acid	is caused by	1376.37mz	0.034051
*L-Aspartic acid	is caused by	1470.41mz	0.013599
*L-Leucine	is caused by	*Ascorbic acid	0.039862
*L-Phenylalanine	is caused by	*Ascorbic acid	0.01989
*L-Phenylalanine	is caused by	*Galactonic acid	0.03641
*L-Proline	is caused by	*2-methyl-Butanedioic acid	0.014583
*L-Proline	is caused by	*3,4-Dihydroxybenzoic acid	0.027486
*L-Proline	is caused by	*Glyceric acid	0.043298
*L-Proline	is caused by	*Glycolic acid	0.011463
*L-Proline	is caused by	*L-Leucine	0.04434
*L-Proline	is caused by	*L-Tryptophan	0.019516
*L-Proline	is caused by	*L-Valine	0.041856
*L-Proline	is caused by	*Shikimic acid	0.011806
*L-Proline	is caused by	*myo-Inositol	0.00070784
*L-Proline	is caused by	*D-Glucose	0.00879
*L-Proline	is caused by	*D-Mannose	0.017491
*L-Proline	is caused by	*D-Tagatose	0.022528
*L-Proline	is caused by	*Galactinol	0.01091
*L-Proline	is caused by	*Raffinose	0.004226
*L-Proline	is caused by	201.09mz	0.037832
*L-Proline	is caused by	225.07mz	0.010053
*L-Proline	is caused by	249.06mz	0.039135
*L-Proline	is caused by	341.12mz	0.013246
*L-Proline	is caused by	365.1mz	0.0033686
*L-Proline	is caused by	369.11mz	0.019301
*L-Proline	is caused by	377.14mz	0.042278
*L-Proline	is caused by	381.07mz	0.0079421
*L-Proline	is caused by	397.08mz	0.0030134
*L-Proline	is caused by	399.12mz	0.013327
*L-Proline	is caused by	400.14mz	0.016991
*L-Proline	is caused by	425.08mz	0.006134
*L-Proline	is caused by	435.09mz	0.012881
*L-Proline	is caused by	439.19mz	0.0098339
*L-Proline	is caused by	449.1mz	0.02405
*L-Proline	is caused by	455.19mz	0.010807
*L-Proline	is caused by	457.11mz	0.047411
*L-Proline	is caused by	471.03mz	0.011334
*L-Proline	is caused by	481.21mz	0.00065403
*L-Proline	is caused by	485.16mz	0.031227
*L-Proline	is caused by	487.06mz	0.0062291
*L-Proline	is caused by	490.19mz	0.021395
*L-Proline	is caused by	502.07mz	0.0015451
*L-Proline	is caused by	502.17mz	0.020418
*L-Proline	is caused by	509mz	0.020835
*L-Proline	is caused by	512.04mz	0.024646
*L-Proline	is caused by	516.08mz	0.040987
*L-Proline	is caused by	528.27mz	0.0096398
*L-Proline	is caused by	531.18mz	0.0292
*L-Proline	is caused by	535.1mz	0.039798
*L-Proline	is caused by	535.19mz	0.016484
*L-Proline	is caused by	543.13mz	0.0061529
*L-Proline	is caused by	552.2mz	0.011998
*L-Proline	is caused by	581.15mz	0.0022229
*L-Proline	is caused by	637.29mz	0.018175
*L-Proline	is caused by	642.28mz	0.01687
*L-Proline	is caused by	643.24mz	0.0051114
*L-Proline	is caused by	651.1mz	0.026805
*L-Proline	is caused by	667.07mz	0.020641
*L-Proline	is caused by	668.37mz	0.0063331
*L-Proline	is caused by	755.31mz	0.037393
*L-Proline	is caused by	756.21mz	0.030519
*L-Proline	is caused by	783.3mz	0.0071696
*L-Proline	is caused by	783.34mz	0.039428
*L-Proline	is caused by	786.16mz	0.015907
*L-Proline	is caused by	801.22mz	0.024379
*L-Proline	is caused by	801.35mz	0.041457
*L-Proline	is caused by	829.13mz	0.025115
*L-Proline	is caused by	924.34mz	0.011811
*L-Proline	is caused by	933.24mz	0.021847
*L-Proline	is caused by	947.28mz	0.021394
*L-Proline	is caused by	949.26mz	0.0024207
*L-Proline	is caused by	970.47mz	0.0033943
*L-Proline	is caused by	975.24mz	0.0017528
*L-Proline	is caused by	1005.25mz	0.0061748
*L-Proline	is caused by	1026.27mz	0.021421
*L-Proline	is caused by	1095.29mz	0.0077672
*L-Proline	is caused by	1125.3mz	0.0077583
*L-Proline	is caused by	1151.28mz	0.022818
*L-Proline	is caused by	1152.34mz	0.011636
*L-Proline	is caused by	1165.3mz	0.0052336
*L-Proline	is caused by	1167.28mz	0.017862
*L-Proline	is caused by	1181.29mz	0.0037975
*L-Proline	is caused by	1211.3mz	0.0054298
*L-Serine	is caused by	*2-methyl-Butanedioic acid	0.032392
*L-Serine	is caused by	*3,4-Dihydroxybenzoic acid	0.017376
*L-Serine	is caused by	*Benzoic acid	0.0036207
*L-Serine	is caused by	*Diethylene glycol	0.032429
*L-Serine	is caused by	*Glyceric acid	0.015229
*L-Serine	is caused by	*Hexanoic acid	0.043999
*L-Serine	is caused by	*L-Asparagine	0.027059
*L-Serine	is caused by	*L-Leucine	0.0010483
*L-Serine	is caused by	*L-Phenylalanine	0.00031197
*L-Serine	is caused by	*L-Proline	0.017384
*L-Serine	is caused by	*L-Tryptophan	0.00052182
*L-Serine	is caused by	*L-Valine	0.0046894
*L-Serine	is caused by	*L-Tyrosine	0.0031987
*L-Serine	is caused by	*Lactic acid	0.032196
*L-Serine	is caused by	*Malic acid	0.011897
*L-Serine	is caused by	*Shikimic acid	0.00081374
*L-Serine	is caused by	*myo-Inositol	0.00024302
*L-Serine	is caused by	*Urea	0.0034873
*L-Serine	is caused by	*D-Glucose	0.002389
*L-Serine	is caused by	*D-Mannose	0.00086906
*L-Serine	is caused by	*D-Tagatose	0.0046608
*L-Serine	is caused by	*D-Sucrose	7.9278e-05
*L-Serine	is caused by	*Galactinol	0.0039746
*L-Serine	is caused by	*Raffinose	0.001613
*L-Serine	is caused by	*Ferulic acid	0.00070821
*L-Serine	is caused by	121.06mz	0.023764
*L-Serine	is caused by	144.07mz	2.0859e-05
*L-Serine	is caused by	162.05mz	0.005162
*L-Serine	is caused by	163.03mz	0.048874
*L-Serine	is caused by	167.05mz	0.01158
*L-Serine	is caused by	167.09mz	0.00028415
*L-Serine	is caused by	175.11mz	0.00070827
*L-Serine	is caused by	179.1mz	0.034455
*L-Serine	is caused by	183.13mz	0.024517
*L-Serine	is caused by	201.09mz	0.012097
*L-Serine	is caused by	205.09mz	0.0019253
*L-Serine	is caused by	207.13mz	0.048163
*L-Serine	is caused by	209.15mz	0.023484
*L-Serine	is caused by	225.07mz	0.0029943
*L-Serine	is caused by	227.12mz	0.032475
*L-Serine	is caused by	237.11mz	0.0013341
*L-Serine	is caused by	249.06mz	0.04585
*L-Serine	is caused by	251.09mz	0.0069784
*L-Serine	is caused by	263.13mz	0.0036569
*L-Serine	is caused by	281.09mz	0.00044253
*L-Serine	is caused by	287.1mz	0.048637
*L-Serine	is caused by	305.14mz	0.03046
*L-Serine	is caused by	308.11mz	0.032446
*L-Serine	is caused by	323.07mz	0.0068527
*L-Serine	is caused by	336.13mz	0.0021912
*L-Serine	is caused by	337.08mz	0.0028289
*L-Serine	is caused by	341.12mz	0.048033
*L-Serine	is caused by	343.01mz	0.020135
*L-Serine	is caused by	343.11mz	0.048549
*L-Serine	is caused by	354.11mz	0.0069173
*L-Serine	is caused by	363.1mz	0.0068954
*L-Serine	is caused by	363.14mz	0.0060211
*L-Serine	is caused by	365.1mz	0.014282
*L-Serine	is caused by	369.11mz	0.02106
*L-Serine	is caused by	373.12mz	0.0075287
*L-Serine	is caused by	377.14mz	0.031999
*L-Serine	is caused by	381.07mz	0.014591
*L-Serine	is caused by	387.14mz	0.041328
*L-Serine	is caused by	389.15mz	0.00049889
*L-Serine	is caused by	399.12mz	0.034621
*L-Serine	is caused by	399.15mz	0.0055704
*L-Serine	is caused by	399.17mz	0.0021157
*L-Serine	is caused by	400.14mz	0.012106
*L-Serine	is caused by	405.11mz	0.047698
*L-Serine	is caused by	409.18mz	0.0033757
*L-Serine	is caused by	413.14mz	0.027251
*L-Serine	is caused by	415.03mz	0.034332
*L-Serine	is caused by	423.12mz	0.00521
*L-Serine	is caused by	435.09mz	0.0039879
*L-Serine	is caused by	437.07mz	0.041143
*L-Serine	is caused by	439.16mz	0.034831
*L-Serine	is caused by	439.19mz	0.0052594
*L-Serine	is caused by	441.23mz	2.6542e-05
*L-Serine	is caused by	442.19mz	0.0033006
*L-Serine	is caused by	449.1mz	0.0055816
*L-Serine	is caused by	449.14mz	0.029085
*L-Serine	is caused by	455.19mz	0.047221
*L-Serine	is caused by	457.11mz	0.0096615
*L-Serine	is caused by	459.12mz	0.021004
*L-Serine	is caused by	469.18mz	0.0042775
*L-Serine	is caused by	471.03mz	0.020715
*L-Serine	is caused by	471.12mz	0.049538
*L-Serine	is caused by	481.21mz	0.0022277
*L-Serine	is caused by	485.16mz	0.0014409
*L-Serine	is caused by	487.12mz	0.005629
*L-Serine	is caused by	489.04mz	0.027927
*L-Serine	is caused by	490.19mz	0.02624
*L-Serine	is caused by	497.16mz	0.016201
*L-Serine	is caused by	499.98mz	0.026171
*L-Serine	is caused by	500.2mz	0.0071173
*L-Serine	is caused by	502.17mz	0.014707
*L-Serine	is caused by	509mz	0.00016735
*L-Serine	is caused by	509.12mz	0.0094654
*L-Serine	is caused by	509.17mz	4.1008e-05
*L-Serine	is caused by	514.22mz	0.021333
*L-Serine	is caused by	520.16mz	0.0021631
*L-Serine	is caused by	524.17mz	0.040094
*L-Serine	is caused by	524.98mz	0.0086568
*L-Serine	is caused by	525.98mz	0.00063431
*L-Serine	is caused by	527.98mz	0.046255
*L-Serine	is caused by	528.27mz	0.013925
*L-Serine	is caused by	535.1mz	0.00029826
*L-Serine	is caused by	535.19mz	0.010479
*L-Serine	is caused by	540.04mz	0.0044152
*L-Serine	is caused by	541.26mz	0.0011786
*L-Serine	is caused by	543.13mz	0.0091099
*L-Serine	is caused by	551.1mz	0.00023524
*L-Serine	is caused by	552.2mz	0.001623
*L-Serine	is caused by	554.05mz	0.014049
*L-Serine	is caused by	556.01mz	0.02619
*L-Serine	is caused by	557.12mz	0.001013
*L-Serine	is caused by	565.15mz	0.04208
*L-Serine	is caused by	570.14mz	0.00013285
*L-Serine	is caused by	581.15mz	0.045298
*L-Serine	is caused by	627.29mz	0.0099488
*L-Serine	is caused by	637.29mz	0.00011962
*L-Serine	is caused by	642.28mz	0.032085
*L-Serine	is caused by	643.24mz	0.0060795
*L-Serine	is caused by	659.15mz	0.022104
*L-Serine	is caused by	667.07mz	0.0071336
*L-Serine	is caused by	668.37mz	0.001007
*L-Serine	is caused by	682.23mz	0.0050035
*L-Serine	is caused by	718.27mz	0.035078
*L-Serine	is caused by	721.25mz	0.013116
*L-Serine	is caused by	755.31mz	0.021668
*L-Serine	is caused by	756.21mz	0.00065183
*L-Serine	is caused by	771.23mz	0.015127
*L-Serine	is caused by	783.3mz	0.024735
*L-Serine	is caused by	813.15mz	0.0057929
*L-Serine	is caused by	815.33mz	0.019091
*L-Serine	is caused by	829.13mz	0.0018349
*L-Serine	is caused by	829.2mz	0.00065555
*L-Serine	is caused by	838.38mz	0.0074358
*L-Serine	is caused by	857.38mz	1.6693e-06
*L-Serine	is caused by	861.34mz	0.00029397
*L-Serine	is caused by	873.34mz	0.0030808
*L-Serine	is caused by	889.23mz	0.021898
*L-Serine	is caused by	889.41mz	0.005399
*L-Serine	is caused by	903.14mz	0.0070741
*L-Serine	is caused by	903.21mz	0.00054802
*L-Serine	is caused by	915.39mz	0.00040574
*L-Serine	is caused by	924.34mz	8.7525e-05
*L-Serine	is caused by	933.24mz	0.0015653
*L-Serine	is caused by	935.3mz	0.0052607
*L-Serine	is caused by	947.28mz	0.0013409
*L-Serine	is caused by	949.26mz	0.0073014
*L-Serine	is caused by	970.47mz	0.00013069
*L-Serine	is caused by	975.24mz	0.0015911
*L-Serine	is caused by	1005.25mz	5.6365e-05
*L-Serine	is caused by	1026.27mz	6.0643e-05
*L-Serine	is caused by	1051.29mz	0.0021771
*L-Serine	is caused by	1095.29mz	0.00010366
*L-Serine	is caused by	1106.29mz	0.0014491
*L-Serine	is caused by	1125.3mz	0.00010834
*L-Serine	is caused by	1137.29mz	0.0044716
*L-Serine	is caused by	1151.28mz	0.00080857
*L-Serine	is caused by	1152.34mz	0.016393
*L-Serine	is caused by	1165.3mz	1.5602e-05
*L-Serine	is caused by	1167.28mz	0.0007816
*L-Serine	is caused by	1167.3mz	0.0090113
*L-Serine	is caused by	1181.29mz	3.5654e-05
*L-Serine	is caused by	1211.3mz	4.7283e-05
*L-Serine	is caused by	1343.35mz	0.040831
*L-Serine	is caused by	1373.36mz	0.0025398
*L-Serine	is caused by	1376.37mz	0.023642
*L-Serine	is caused by	1470.41mz	0.016566
*L-Threonic acid	is caused by	*D-Arabinose	0.026951
*L-Threonic acid	is caused by	130.06mz	0.015474
*L-Threonic acid	is caused by	193.04mz	0.029558
*L-Threonic acid	is caused by	217.15mz	0.0054897
*L-Threonic acid	is caused by	219.17mz	0.026793
*L-Threonic acid	is caused by	225.18mz	0.033638
*L-Threonic acid	is caused by	235.16mz	0.035357
*L-Threonic acid	is caused by	287.88mz	0.034853
*L-Threonic acid	is caused by	303.08mz	0.0073165
*L-Threonic acid	is caused by	321.14mz	0.017675
*L-Threonic acid	is caused by	349.05mz	0.040298
*L-Threonic acid	is caused by	417.15mz	0.029536
*L-Threonic acid	is caused by	474.13mz	0.0193
*L-Threonic acid	is caused by	554.99mz	0.021291
*L-Threonic acid	is caused by	565.13mz	0.005781
*L-Threonic acid	is caused by	739.22mz	0.024064
*L-Threonic acid	is caused by	809.28mz	0.031019
*L-Threonic acid	is caused by	987.37mz	0.03861
*L-Threonine	is caused by	*Malic acid	0.036821
*L-Threonine	is caused by	235.09mz	0.016785
*L-Threonine	is caused by	263.13mz	0.045351
*L-Threonine	is caused by	336.13mz	0.010725
*L-Threonine	is caused by	363.14mz	0.021587
*L-Threonine	is caused by	484.2mz	0.013501
*L-Threonine	is caused by	509.27mz	0.011795
*L-Threonine	is caused by	509.36mz	0.010295
*L-Threonine	is caused by	565.15mz	0.041173
*L-Threonine	is caused by	572.23mz	0.039924
*L-Threonine	is caused by	682.23mz	0.043209
*L-Threonine	is caused by	787.38mz	0.048155
*L-Threonine	is caused by	799.41mz	0.012825
*L-Threonine	is caused by	935.3mz	0.032925
*L-Tryptophan	is caused by	*Ribitol	0.033732
*L-Tryptophan	is caused by	*Galactonic acid	0.034523
*L-Valine	is caused by	*L-Serine	0.026137
*L-Valine	is caused by	*L-Threonine	0.024293
*L-Valine	is caused by	*Malic acid	0.035758
*L-Valine	is caused by	*D-Tagatose	0.041101
*L-Valine	is caused by	225.07mz	0.013416
*L-Valine	is caused by	343.17mz	0.0050431
*L-Valine	is caused by	369.11mz	0.033116
*L-Valine	is caused by	381.07mz	0.027108
*L-Valine	is caused by	425.08mz	0.01151
*L-Valine	is caused by	449.1mz	0.038161
*L-Valine	is caused by	487.06mz	0.0081626
*L-Valine	is caused by	487.15mz	0.010405
*L-Valine	is caused by	540.04mz	0.034604
*L-Valine	is caused by	565.15mz	0.013838
*L-Valine	is caused by	642.28mz	0.0016115
*L-Valine	is caused by	651.1mz	0.010106
*L-Valine	is caused by	667.07mz	0.02756
*L-Valine	is caused by	823.33mz	0.038451
*L-Valine	is caused by	903.14mz	0.030099
*L-Tyrosine	is caused by	*L-Threonic acid	0.045504
*L-Tyrosine	is caused by	528.27mz	0.013919
*Lactic acid	is caused by	*Ascorbic acid	0.039422
*Lactic acid	is caused by	*L-Leucine	0.017208
*Lactic acid	is caused by	*Pyruvic acid	0.0073381
*Lactic acid	is caused by	162.05mz	0.011776
*Lactic acid	is caused by	179.1mz	0.007701
*Lactic acid	is caused by	207.13mz	0.008667
*Lactic acid	is caused by	209.15mz	0.013504
*Lactic acid	is caused by	237.11mz	0.0035246
*Lactic acid	is caused by	249.06mz	0.026654
*Lactic acid	is caused by	251.09mz	0.043741
*Lactic acid	is caused by	263.13mz	0.010063
*Lactic acid	is caused by	281.09mz	0.026281
*Lactic acid	is caused by	287.1mz	0.043143
*Lactic acid	is caused by	343.01mz	0.028042
*Lactic acid	is caused by	347.12mz	0.033001
*Lactic acid	is caused by	353.08mz	0.012902
*Lactic acid	is caused by	363.14mz	0.019877
*Lactic acid	is caused by	387.14mz	0.023356
*Lactic acid	is caused by	409.18mz	0.0031664
*Lactic acid	is caused by	415.03mz	0.0031535
*Lactic acid	is caused by	439.19mz	0.020401
*Lactic acid	is caused by	457.11mz	0.0081103
*Lactic acid	is caused by	485.16mz	0.0092363
*Lactic acid	is caused by	487.12mz	0.027825
*Lactic acid	is caused by	524.98mz	0.019943
*Lactic acid	is caused by	525.98mz	0.038012
*Lactic acid	is caused by	556.01mz	0.016329
*Lactic acid	is caused by	565.15mz	0.048104
*Lactic acid	is caused by	565.18mz	0.041418
*Lactic acid	is caused by	570.14mz	0.012831
*Lactic acid	is caused by	637.4mz	0.022719
*Lactic acid	is caused by	682.23mz	0.032115
*Lactic acid	is caused by	771.23mz	0.0012035
*Lactic acid	is caused by	793.29mz	0.033561
*Lactic acid	is caused by	797.32mz	0.0012594
*Lactic acid	is caused by	915.39mz	0.03966
*Lactic acid	is caused by	1051.29mz	0.041607
*Maleic acid	is caused by	*3,4-Dihydroxybenzoic acid	0.01685
*Maleic acid	is caused by	*Citric acid	0.00016623
*Maleic acid	is caused by	*Fumaric acid	0.0091414
*Maleic acid	is caused by	*Glyceric acid	0.0010263
*Maleic acid	is caused by	*Glycolic acid	0.0023756
*Maleic acid	is caused by	*L-Asparagine	0.0018783
*Maleic acid	is caused by	*L-Leucine	0.0030833
*Maleic acid	is caused by	*L-Phenylalanine	0.00013335
*Maleic acid	is caused by	*L-Proline	0.047376
*Maleic acid	is caused by	*L-Tryptophan	0.00012247
*Maleic acid	is caused by	*L-Valine	0.0030467
*Maleic acid	is caused by	*L-Tyrosine	0.0062335
*Maleic acid	is caused by	*Shikimic acid	0.00075526
*Maleic acid	is caused by	*Succinic acid	0.018049
*Maleic acid	is caused by	*myo-Inositol	0.00052387
*Maleic acid	is caused by	*Urea	0.010919
*Maleic acid	is caused by	*D-Glucose	0.016774
*Maleic acid	is caused by	*D-Mannose	0.0090006
*Maleic acid	is caused by	*D-Sucrose	0.0062926
*Maleic acid	is caused by	*Galactinol	0.0052734
*Maleic acid	is caused by	*Raffinose	0.0013997
*Maleic acid	is caused by	*Ferulic acid	0.0002277
*Maleic acid	is caused by	121.06mz	0.0080387
*Maleic acid	is caused by	130.06mz	0.024073
*Maleic acid	is caused by	144.07mz	0.005261
*Maleic acid	is caused by	162.05mz	0.0015009
*Maleic acid	is caused by	163.03mz	0.021077
*Maleic acid	is caused by	167.05mz	0.0036036
*Maleic acid	is caused by	167.09mz	0.010949
*Maleic acid	is caused by	175.11mz	0.00060162
*Maleic acid	is caused by	179.1mz	0.0017179
*Maleic acid	is caused by	183.13mz	0.0049753
*Maleic acid	is caused by	193.12mz	0.021452
*Maleic acid	is caused by	201.09mz	0.006313
*Maleic acid	is caused by	205.09mz	0.013281
*Maleic acid	is caused by	207.13mz	0.0074845
*Maleic acid	is caused by	209.15mz	0.00067068
*Maleic acid	is caused by	214.98mz	0.038775
*Maleic acid	is caused by	217.15mz	0.046936
*Maleic acid	is caused by	225.18mz	0.011322
*Maleic acid	is caused by	227.12mz	0.00040652
*Maleic acid	is caused by	235.16mz	0.0021464
*Maleic acid	is caused by	237.11mz	0.0044907
*Maleic acid	is caused by	249.06mz	0.0063068
*Maleic acid	is caused by	251.09mz	0.0033811
*Maleic acid	is caused by	263.13mz	0.0060348
*Maleic acid	is caused by	281.09mz	0.0032161
*Maleic acid	is caused by	287.1mz	0.010383
*Maleic acid	is caused by	287.13mz	0.006215
*Maleic acid	is caused by	303.13mz	0.0046411
*Maleic acid	is caused by	305.14mz	0.00014778
*Maleic acid	is caused by	308.11mz	0.0018236
*Maleic acid	is caused by	321.14mz	0.035757
*Maleic acid	is caused by	323.07mz	0.0051492
*Maleic acid	is caused by	336.13mz	0.02939
*Maleic acid	is caused by	337.08mz	0.02795
*Maleic acid	is caused by	343.01mz	0.019046
*Maleic acid	is caused by	347.12mz	0.0057005
*Maleic acid	is caused by	349.14mz	0.038422
*Maleic acid	is caused by	353.12mz	0.036444
*Maleic acid	is caused by	354.11mz	0.013082
*Maleic acid	is caused by	355.11mz	0.025876
*Maleic acid	is caused by	363.1mz	0.010536
*Maleic acid	is caused by	363.14mz	0.048943
*Maleic acid	is caused by	365.1mz	0.030957
*Maleic acid	is caused by	373.12mz	0.007394
*Maleic acid	is caused by	377.14mz	0.048073
*Maleic acid	is caused by	381.07mz	0.018237
*Maleic acid	is caused by	387.14mz	0.023774
*Maleic acid	is caused by	389.15mz	0.02681
*Maleic acid	is caused by	397.08mz	0.0010996
*Maleic acid	is caused by	399.12mz	0.01077
*Maleic acid	is caused by	399.15mz	0.027511
*Maleic acid	is caused by	399.17mz	4.0428e-05
*Maleic acid	is caused by	400.14mz	0.041306
*Maleic acid	is caused by	405.11mz	3.0934e-05
*Maleic acid	is caused by	409.18mz	0.0020007
*Maleic acid	is caused by	413.14mz	0.002052
*Maleic acid	is caused by	415.03mz	0.010802
*Maleic acid	is caused by	417.15mz	0.0034624
*Maleic acid	is caused by	423.12mz	0.0014027
*Maleic acid	is caused by	435.09mz	0.0083417
*Maleic acid	is caused by	437.07mz	0.037857
*Maleic acid	is caused by	439.16mz	0.0014198
*Maleic acid	is caused by	439.19mz	0.0023772
*Maleic acid	is caused by	441.23mz	0.0047895
*Maleic acid	is caused by	442.19mz	0.003785
*Maleic acid	is caused by	455.19mz	0.025908
*Maleic acid	is caused by	457.11mz	0.0024182
*Maleic acid	is caused by	458.19mz	0.0017881
*Maleic acid	is caused by	459.12mz	0.0010448
*Maleic acid	is caused by	469.18mz	0.0025672
*Maleic acid	is caused by	471.03mz	0.0090092
*Maleic acid	is caused by	471.12mz	0.0063411
*Maleic acid	is caused by	481.21mz	0.0015293
*Maleic acid	is caused by	482.19mz	0.0067493
*Maleic acid	is caused by	485.16mz	0.00075977
*Maleic acid	is caused by	487.12mz	7.1374e-05
*Maleic acid	is caused by	489.04mz	0.0031289
*Maleic acid	is caused by	490.19mz	0.002382
*Maleic acid	is caused by	491.16mz	0.0038785
*Maleic acid	is caused by	497.16mz	0.0031867
*Maleic acid	is caused by	499.98mz	0.0010827
*Maleic acid	is caused by	500.2mz	1.8586e-05
*Maleic acid	is caused by	502.17mz	0.012728
*Maleic acid	is caused by	507.08mz	1.0826e-05
*Maleic acid	is caused by	509mz	0.0024041
*Maleic acid	is caused by	509.17mz	0.0024402
*Maleic acid	is caused by	514.22mz	0.013152
*Maleic acid	is caused by	517.2mz	0.01959
*Maleic acid	is caused by	524.17mz	0.010196
*Maleic acid	is caused by	524.98mz	0.0032182
*Maleic acid	is caused by	525.98mz	0.0017242
*Maleic acid	is caused by	527.98mz	0.00775
*Maleic acid	is caused by	528.27mz	0.0089835
*Maleic acid	is caused by	535.04mz	0.013949
*Maleic acid	is caused by	535.1mz	0.017379
*Maleic acid	is caused by	535.19mz	0.00043076
*Maleic acid	is caused by	540.04mz	0.024107
*Maleic acid	is caused by	541.26mz	0.010877
*Maleic acid	is caused by	543.13mz	0.015391
*Maleic acid	is caused by	551.1mz	0.0069799
*Maleic acid	is caused by	552.2mz	0.008113
*Maleic acid	is caused by	554.05mz	0.00075941
*Maleic acid	is caused by	557.12mz	0.00034572
*Maleic acid	is caused by	561.19mz	0.0039578
*Maleic acid	is caused by	565.15mz	0.039701
*Maleic acid	is caused by	565.18mz	0.014578
*Maleic acid	is caused by	570.14mz	0.0014834
*Maleic acid	is caused by	577.16mz	0.0020968
*Maleic acid	is caused by	581.15mz	0.0097826
*Maleic acid	is caused by	626.17mz	0.026691
*Maleic acid	is caused by	627.29mz	4.6452e-06
*Maleic acid	is caused by	633.25mz	0.0037481
*Maleic acid	is caused by	637.29mz	0.0098581
*Maleic acid	is caused by	643.24mz	0.00080967
*Maleic acid	is caused by	645.19mz	0.025184
*Maleic acid	is caused by	659.15mz	6.9714e-05
*Maleic acid	is caused by	668.37mz	0.0095839
*Maleic acid	is caused by	682.23mz	0.019122
*Maleic acid	is caused by	711.37mz	0.025153
*Maleic acid	is caused by	721.25mz	0.046563
*Maleic acid	is caused by	739.22mz	0.0077578
*Maleic acid	is caused by	755.31mz	0.0079707
*Maleic acid	is caused by	756.21mz	0.0046056
*Maleic acid	is caused by	771.23mz	0.0058443
*Maleic acid	is caused by	783.3mz	0.0021185
*Maleic acid	is caused by	793.29mz	0.0057582
*Maleic acid	is caused by	797.32mz	0.011895
*Maleic acid	is caused by	809.28mz	0.0026299
*Maleic acid	is caused by	813.15mz	0.00051633
*Maleic acid	is caused by	821.28mz	0.031214
*Maleic acid	is caused by	829.13mz	0.0013746
*Maleic acid	is caused by	829.2mz	0.00050523
*Maleic acid	is caused by	838.38mz	0.031308
*Maleic acid	is caused by	857.38mz	0.0024755
*Maleic acid	is caused by	859.32mz	0.042156
*Maleic acid	is caused by	861.34mz	0.018439
*Maleic acid	is caused by	873.34mz	0.03748
*Maleic acid	is caused by	889.41mz	0.031032
*Maleic acid	is caused by	903.21mz	0.0012679
*Maleic acid	is caused by	915.39mz	0.0031394
*Maleic acid	is caused by	924.34mz	0.00078633
*Maleic acid	is caused by	933.24mz	0.0029525
*Maleic acid	is caused by	935.3mz	0.013806
*Maleic acid	is caused by	947.28mz	0.011246
*Maleic acid	is caused by	949.26mz	0.0043091
*Maleic acid	is caused by	951.3mz	0.015536
*Maleic acid	is caused by	970.47mz	0.00070034
*Maleic acid	is caused by	975.24mz	0.00071596
*Maleic acid	is caused by	1005.25mz	0.00054883
*Maleic acid	is caused by	1026.27mz	0.00063509
*Maleic acid	is caused by	1047.15mz	0.025046
*Maleic acid	is caused by	1051.29mz	0.0022171
*Maleic acid	is caused by	1076.43mz	0.015078
*Maleic acid	is caused by	1095.29mz	0.0011279
*Maleic acid	is caused by	1106.29mz	0.014775
*Maleic acid	is caused by	1125.3mz	0.0009329
*Maleic acid	is caused by	1137.29mz	0.0054746
*Maleic acid	is caused by	1151.28mz	0.0022053
*Maleic acid	is caused by	1152.34mz	0.00113
*Maleic acid	is caused by	1165.3mz	0.00088705
*Maleic acid	is caused by	1167.28mz	0.0037488
*Maleic acid	is caused by	1167.3mz	0.0036085
*Maleic acid	is caused by	1181.29mz	0.0018612
*Maleic acid	is caused by	1211.3mz	0.0024049
*Maleic acid	is caused by	1343.35mz	0.0038747
*Maleic acid	is caused by	1373.36mz	0.0016748
*Maleic acid	is caused by	1376.37mz	0.0010268
*Maleic acid	is caused by	1470.41mz	0.00042968
*Malic acid	is caused by	*Glyceric acid	0.012448
*Malic acid	is caused by	*L-Phenylalanine	0.018671
*Malic acid	is caused by	*L-Proline	0.040866
*Malic acid	is caused by	*L-Tyrosine	0.01558
*Malic acid	is caused by	*Shikimic acid	0.0053403
*Malic acid	is caused by	*Succinic acid	0.030785
*Malic acid	is caused by	*myo-Inositol	0.03196
*Malic acid	is caused by	*Ferulic acid	0.019251
*Malic acid	is caused by	121.06mz	0.04377
*Malic acid	is caused by	144.07mz	0.00069863
*Malic acid	is caused by	167.09mz	0.00024348
*Malic acid	is caused by	175.11mz	0.0047698
*Malic acid	is caused by	183.13mz	0.0066138
*Malic acid	is caused by	201.09mz	0.0040782
*Malic acid	is caused by	205.09mz	0.00065249
*Malic acid	is caused by	219.17mz	0.045247
*Malic acid	is caused by	225.18mz	0.03784
*Malic acid	is caused by	227.12mz	0.016744
*Malic acid	is caused by	235.16mz	0.024774
*Malic acid	is caused by	237.11mz	0.049932
*Malic acid	is caused by	303.28mz	0.044136
*Malic acid	is caused by	308.11mz	0.023724
*Malic acid	is caused by	323.07mz	0.029197
*Malic acid	is caused by	354.11mz	0.00043744
*Malic acid	is caused by	363.1mz	0.0021682
*Malic acid	is caused by	389.15mz	0.015669
*Malic acid	is caused by	399.12mz	0.020771
*Malic acid	is caused by	399.15mz	0.0052802
*Malic acid	is caused by	399.17mz	0.018119
*Malic acid	is caused by	400.14mz	0.014811
*Malic acid	is caused by	413.14mz	0.031657
*Malic acid	is caused by	414.16mz	0.01946
*Malic acid	is caused by	439.16mz	0.037351
*Malic acid	is caused by	441.23mz	0.0055237
*Malic acid	is caused by	443.16mz	0.030141
*Malic acid	is caused by	469.18mz	0.01434
*Malic acid	is caused by	471.03mz	0.035465
*Malic acid	is caused by	485.16mz	0.030267
*Malic acid	is caused by	487.12mz	0.049191
*Malic acid	is caused by	497.16mz	0.006741
*Malic acid	is caused by	500.2mz	0.032401
*Malic acid	is caused by	509mz	0.0037931
*Malic acid	is caused by	509.12mz	0.0086908
*Malic acid	is caused by	509.17mz	0.001369
*Malic acid	is caused by	514.22mz	0.03047
*Malic acid	is caused by	520.16mz	0.0034123
*Malic acid	is caused by	525.98mz	0.0052276
*Malic acid	is caused by	528.27mz	0.0079622
*Malic acid	is caused by	535.1mz	0.004239
*Malic acid	is caused by	543.13mz	0.024987
*Malic acid	is caused by	551.1mz	0.00024142
*Malic acid	is caused by	552.2mz	0.014166
*Malic acid	is caused by	557.12mz	0.0050841
*Malic acid	is caused by	570.14mz	0.015222
*Malic acid	is caused by	575.17mz	0.01842
*Malic acid	is caused by	627.29mz	0.043911
*Malic acid	is caused by	637.29mz	0.019925
*Malic acid	is caused by	643.24mz	0.043574
*Malic acid	is caused by	659.15mz	0.046237
*Malic acid	is caused by	668.37mz	0.033648
*Malic acid	is caused by	813.15mz	0.012511
*Malic acid	is caused by	817.24mz	0.042107
*Malic acid	is caused by	829.13mz	0.010022
*Malic acid	is caused by	829.2mz	0.0029203
*Malic acid	is caused by	838.38mz	0.040912
*Malic acid	is caused by	857.38mz	0.00053956
*Malic acid	is caused by	861.34mz	0.037758
*Malic acid	is caused by	873.34mz	0.025252
*Malic acid	is caused by	903.21mz	0.0012751
*Malic acid	is caused by	924.34mz	0.022215
*Malic acid	is caused by	949.26mz	0.032306
*Malic acid	is caused by	970.47mz	0.0073073
*Malic acid	is caused by	1005.25mz	0.030109
*Malic acid	is caused by	1026.27mz	0.025513
*Malic acid	is caused by	1051.29mz	0.017766
*Malic acid	is caused by	1106.29mz	0.017374
*Malic acid	is caused by	1137.29mz	0.012756
*Malic acid	is caused by	1165.3mz	0.019396
*Malic acid	is caused by	1167.3mz	0.036664
*Malic acid	is caused by	1181.29mz	0.022994
*Malic acid	is caused by	1211.3mz	0.019112
*Malic acid	is caused by	1343.35mz	0.041261
*Malic acid	is caused by	1373.36mz	0.0016402
*Malic acid	is caused by	1376.37mz	0.018809
*Nonadecanoic acid	is caused by	*?Hexose	0.042851
*Oxalic acid	is caused by	*L-Glycine	0.030652
*Oxalic acid	is caused by	*L-Threonine	0.048313
*Oxalic acid	is caused by	*Ribitol	0.049904
*Oxalic acid	is caused by	419.13mz	0.014092
*Oxalic acid	is caused by	581.18mz	0.044118
*Oxalic acid	is caused by	711.37mz	0.03901
*Oxalic acid	is caused by	787.2mz	0.047978
*Oxalic acid	is caused by	787.38mz	0.011521
*Oxalic acid	is caused by	889.23mz	0.017667
*Phosphoric acid	is caused by	*Erythritol	0.011829
*Phosphoric acid	is caused by	*L-Asparagine	0.027704
*Phosphoric acid	is caused by	*L-Alanine	0.022694
*Phosphoric acid	is caused by	*L-Phenylalanine	0.037791
*Phosphoric acid	is caused by	*Maleic acid	0.04046
*Phosphoric acid	is caused by	*Malic acid	0.0020295
*Phosphoric acid	is caused by	*Urea	0.043942
*Phosphoric acid	is caused by	*D-Sucrose	0.041997
*Phosphoric acid	is caused by	*Ferulic acid	0.04713
*Phosphoric acid	is caused by	130.06mz	0.0456
*Phosphoric acid	is caused by	167.05mz	0.041881
*Phosphoric acid	is caused by	175.11mz	0.028878
*Phosphoric acid	is caused by	235.09mz	0.020015
*Phosphoric acid	is caused by	263.13mz	0.039131
*Phosphoric acid	is caused by	281.09mz	0.039887
*Phosphoric acid	is caused by	303.02mz	0.035295
*Phosphoric acid	is caused by	303.13mz	0.032657
*Phosphoric acid	is caused by	336.13mz	0.0098941
*Phosphoric acid	is caused by	343.01mz	0.04628
*Phosphoric acid	is caused by	343.11mz	0.034087
*Phosphoric acid	is caused by	351.1mz	0.0067788
*Phosphoric acid	is caused by	355.11mz	0.023461
*Phosphoric acid	is caused by	373.12mz	0.0067054
*Phosphoric acid	is caused by	389.15mz	0.040584
*Phosphoric acid	is caused by	405.11mz	0.039916
*Phosphoric acid	is caused by	409.06mz	0.039574
*Phosphoric acid	is caused by	413.17mz	0.0057776
*Phosphoric acid	is caused by	423.12mz	0.0354
*Phosphoric acid	is caused by	442.19mz	0.03347
*Phosphoric acid	is caused by	453.07mz	0.004882
*Phosphoric acid	is caused by	458.19mz	0.020531
*Phosphoric acid	is caused by	459.12mz	0.02692
*Phosphoric acid	is caused by	471.12mz	0.043633
*Phosphoric acid	is caused by	479.11mz	0.018966
*Phosphoric acid	is caused by	484.2mz	0.024758
*Phosphoric acid	is caused by	507.08mz	0.043616
*Phosphoric acid	is caused by	509.17mz	0.049595
*Phosphoric acid	is caused by	531.13mz	0.041048
*Phosphoric acid	is caused by	535.04mz	0.034563
*Phosphoric acid	is caused by	541.26mz	0.01987
*Phosphoric acid	is caused by	557.12mz	0.034988
*Phosphoric acid	is caused by	565.15mz	0.015019
*Phosphoric acid	is caused by	572.23mz	0.032217
*Phosphoric acid	is caused by	626.17mz	0.0088664
*Phosphoric acid	is caused by	627.29mz	0.032532
*Phosphoric acid	is caused by	645.19mz	0.044093
*Phosphoric acid	is caused by	809.28mz	0.039692
*Phosphoric acid	is caused by	815.33mz	0.035785
*Phosphoric acid	is caused by	823.33mz	0.015212
*Phosphoric acid	is caused by	838.38mz	0.042634
*Phosphoric acid	is caused by	903.14mz	0.0283
*Phosphoric acid	is caused by	915.39mz	0.034061
*Phosphoric acid	is caused by	935.3mz	0.0042487
*Phosphoric acid	is caused by	951.3mz	0.013995
*Phosphoric acid	is caused by	987.37mz	0.023295
*Phosphoric acid	is caused by	1047.15mz	0.019473
*Butanoic acid, 4-amino-	is caused by	*Pyruvic acid	0.038229
*Butanoic acid, 4-amino-	is caused by	336.1mz	0.013909
*Butanoic acid, 4-amino-	is caused by	509.27mz	0.020267
*Putrescine	is caused by	*Citric acid	0.0027165
*Putrescine	is caused by	*Erythritol	0.0059844
*Putrescine	is caused by	*Fumaric acid	0.012015
*Putrescine	is caused by	*Glyceric acid	0.0036558
*Putrescine	is caused by	*L-Asparagine	0.0027874
*Putrescine	is caused by	*L-Alanine	0.046474
*Putrescine	is caused by	*L-Aspartic acid	0.024955
*Putrescine	is caused by	*L-Leucine	0.0061728
*Putrescine	is caused by	*L-Phenylalanine	0.004761
*Putrescine	is caused by	*L-Tryptophan	0.029499
*Putrescine	is caused by	*L-Valine	0.0017404
*Putrescine	is caused by	*L-Tyrosine	0.013677
*Putrescine	is caused by	*Maleic acid	0.0056087
*Putrescine	is caused by	*Shikimic acid	0.010583
*Putrescine	is caused by	*Succinic acid	0.017102
*Putrescine	is caused by	*myo-Inositol	0.012154
*Putrescine	is caused by	*Urea	0.032176
*Putrescine	is caused by	*D-Sucrose	0.013765
*Putrescine	is caused by	*Galactinol	0.013915
*Putrescine	is caused by	*Raffinose	0.010062
*Putrescine	is caused by	*Ferulic acid	0.004369
*Putrescine	is caused by	121.06mz	0.034507
*Putrescine	is caused by	130.06mz	0.016039
*Putrescine	is caused by	144.07mz	0.045362
*Putrescine	is caused by	162.05mz	0.0087751
*Putrescine	is caused by	167.05mz	0.04166
*Putrescine	is caused by	167.09mz	0.045929
*Putrescine	is caused by	175.11mz	0.0048303
*Putrescine	is caused by	179.1mz	0.012752
*Putrescine	is caused by	183.13mz	0.037221
*Putrescine	is caused by	193.04mz	0.0023657
*Putrescine	is caused by	193.12mz	0.02329
*Putrescine	is caused by	201.09mz	0.018977
*Putrescine	is caused by	205.09mz	0.033868
*Putrescine	is caused by	207.13mz	0.012833
*Putrescine	is caused by	209.15mz	0.0033092
*Putrescine	is caused by	214.98mz	0.047936
*Putrescine	is caused by	227.12mz	0.0080063
*Putrescine	is caused by	235.16mz	0.016435
*Putrescine	is caused by	237.11mz	0.016526
*Putrescine	is caused by	249.06mz	0.0054569
*Putrescine	is caused by	251.09mz	0.0033519
*Putrescine	is caused by	263.13mz	0.02757
*Putrescine	is caused by	281.09mz	0.013364
*Putrescine	is caused by	287.13mz	0.03046
*Putrescine	is caused by	303.13mz	0.0065885
*Putrescine	is caused by	305.14mz	0.000325
*Putrescine	is caused by	308.11mz	0.0032363
*Putrescine	is caused by	321.14mz	0.00022239
*Putrescine	is caused by	323.07mz	0.0025817
*Putrescine	is caused by	335.11mz	0.0022616
*Putrescine	is caused by	341.12mz	0.036949
*Putrescine	is caused by	343.01mz	0.033098
*Putrescine	is caused by	347.12mz	0.019354
*Putrescine	is caused by	349.05mz	0.0011842
*Putrescine	is caused by	354.11mz	0.04883
*Putrescine	is caused by	355.11mz	0.014751
*Putrescine	is caused by	358.08mz	0.027685
*Putrescine	is caused by	363.1mz	0.012573
*Putrescine	is caused by	365.1mz	0.049583
*Putrescine	is caused by	373.12mz	0.006177
*Putrescine	is caused by	381.07mz	0.017314
*Putrescine	is caused by	399.15mz	0.01301
*Putrescine	is caused by	399.17mz	0.00091119
*Putrescine	is caused by	405.11mz	0.00016853
*Putrescine	is caused by	409.06mz	0.024832
*Putrescine	is caused by	409.18mz	0.0078734
*Putrescine	is caused by	413.14mz	0.0012808
*Putrescine	is caused by	415.03mz	0.017179
*Putrescine	is caused by	417.15mz	0.013486
*Putrescine	is caused by	423.12mz	0.0081807
*Putrescine	is caused by	439.16mz	0.0016832
*Putrescine	is caused by	439.19mz	0.0041411
*Putrescine	is caused by	441.23mz	0.022236
*Putrescine	is caused by	442.19mz	0.015397
*Putrescine	is caused by	455.19mz	0.029389
*Putrescine	is caused by	457.11mz	0.0085065
*Putrescine	is caused by	458.19mz	0.0029742
*Putrescine	is caused by	459.12mz	0.00043439
*Putrescine	is caused by	469.18mz	0.0011769
*Putrescine	is caused by	471.03mz	0.048108
*Putrescine	is caused by	471.12mz	0.00213
*Putrescine	is caused by	479.11mz	0.032962
*Putrescine	is caused by	481.21mz	0.0044451
*Putrescine	is caused by	482.19mz	0.0072875
[truncated: 12,954 more rows]
