# Supplementary material for: Granger causality in integrated GC–MS and LC–MS metabolomics data reveals the interface of primary and secondary metabolism
Source: Metabolomics. 2012 Oct 25;9(3):564–74. doi: 10.1007/s11306-012-0470-0 (PMC3651536; doi:10.1007/s11306-012-0470-0)
Supplement: Supplementary file 4 — Supplementary material 4 (XLSX 44 kb) [file 11306_2012_470_MOESM4_ESM.xlsx]

## Sheet: Ratio Mean_SE
Ratios of mean values and standard errors of 30 calculations of the differential Jacobian
Entry of dJ	Gly/Gly	Gly/Glu	Ser/Gly	Ser/Ser	Ser/Shikimate	Ser/Gln	Suc/Suc	Suc/Gol	Fru/Suc	Fru/Fru	Fru/Raf	Glc/Suc	Glc/Glc	Glc/Mel	Raf/Suc	Raf/Raf	Raf/Gol	Mel/Raf	Mel/Mel	Gol/Suc	Gol/Gol	Gol/myoIn	myoIn/myoIn	Asc/myoIn	Asc/Asc	Shikimate/Ser	Shikimate/Shikimate	Shikimate/Glu	Shikimate/Gln	Phe/Shikimate	Phe/Phe	Phe/Glu	Tyr/Shikimate	Tyr/Tyr	Tyr/Glu	Trp/Ser	Trp/Shikimate	Trp/Trp	Trp/Gln	Pyr/Ser	Pyr/Shikimate	Pyr/Pyr	Pyr/Val	Pyr/Glu	Pyr/Gln	Val/Pyr	Val/Val	Val/Glu	Leu/Pyr
nonacc/2dacc	9.55366	11.4766	2.13027	0.721669	3.4982	8.99322	1.46034	0.84135	7.01174	4.95114	5.36976	3.58209	1.76365	5.29567	2.90715	7.64646	4.12613	5.29862	3.63602	4.25468	2.42443	1.98713	1.7636	3.34122	5.77502	3.03347	3.82017	4.62289	0.500096	0.852493	6.75962	3.75272	0.651974	7.15381	4.59629	4.17023	0.48302	0.809983	4.88166	1.75295	2.77863	8.85043	2.13925	6.58356	0.649292	4.88158	7.96721	8.7696	9.15943
nonacc/8dacc	6.09708	6.84947	2.54512	4.24508	0.867998	1.98521	0.824019	5.33586	5.55349	11.3484	2.80701	5.30154	7.47409	1.66077	2.10109	1.63768	0.868437	0.00201018	5.70785	3.84106	0.26706	1.38792	0.113042	1.18209	0.63094	2.27777	0.671097	3.89581	1.73744	1.26563	14.7137	1.18742	1.62959	7.97421	13.6408	13.4658	1.57459	5.33498	12.5774	2.66073	0.779515	0.419662	1.45122	4.1217	2.16369	2.96399	1.6696	7.65571	0.0712829
nonacc/14dacc	5.69941	4.15569	3.64176	2.14957	4.00953	7.92477	1.5368	0.176056	0.152805	2.6432	2.2349	1.74729	0.064198	6.98283	8.24204	5.00618	4.25814	5.65555	0.114266	7.19886	4.42298	4.55297	5.23188	4.35998	2.43216	7.06465	6.48886	4.25648	10.9847	6.08818	1.94364	3.71307	6.06157	1.11683	6.43515	7.96408	12.2414	7.19819	11.767	8.31647	7.88049	6.59397	6.62263	4.50478	13.106	5.73832	4.17945	6.94638	5.86585
nonacc/18dacc	2.06658	0.682403	4.07942	0.36991	4.63549	3.09465	4.60597	1.41668	1.56972	4.53273	3.09948	7.61518	14.7948	1.57036	17.4879	2.77536	4.87219	7.65538	4.18272	0.812835	3.70702	1.46683	0.663416	9.09166	2.85134	10.39	3.21203	3.99731	7.21967	4.04484	9.38201	0.0661685	3.66914	7.31275	0.419078	12.6386	5.49286	6.15181	7.17907	6.60406	3.31811	2.97534	1.69652	2.65085	6.50847	3.04862	5.40939	12.4042	1.8577
[truncated: 44 more columns]
